# Supplementary material for: Spatial Resolution and Imaging Encoding fMRI Settings for Optimal Cortical and Subcortical Motor Somatotopy in the Human Brain
Source: Front Neurosci. 2019 Jun 11;13:571. doi: 10.3389/fnins.2019.00571 (PMC6579882; doi:10.3389/fnins.2019.00571)
Supplement: TABLE S1 — Whole brain group results table (spreadsheet “SPM_results”), reporting F- and t-values for the three separate design matrices for each resolution (thresholded at p < 0.001 uncorrected and cluster extent k > = 10); MNI coordinates of maxima (spreadsheet “Maxima”) for each contrast, ROI and resolution; activation volume (mm3) and MNI coordinates of centers of mass (spreadsheet “Activated_volume_and_COM”) for each contrast, ROI and resolution at different thresholds (p < 0.001, p < 0.01, and p < 0.05, uncorrected). [file Table_1.XLSX]

## Sheet: SPM_results
SPM group level results tables, F-tests and t-tests, 3 separate design matrices, p < 0.001, k >= 10										"Statistic" refers to F-value or t-value depending on the contrast performed
Resolution	Contrast	Set-level		Cluster-level				Peak-level					Coordinates
		p	c	p(FWE-corr)	p(FDR-corr)	equivk	p(unc)	p(FWE-corr)	p(FDR-corr)	Statistic	equivZ	p(unc)	x,y,z {mm}	x,y,z {mm}	x,y,z {mm}
3 mm	F ALL (6, 84)	1.28786e-14	36	0	4.09719e-104	53554	5.69054e-106	0	3.79227e-13	71.0016	65535	4.44089e-16	-4.95257	-5.6461	64.692
								0	3.79227e-13	43.8838	65535	4.44089e-16	-38.7808	-13.597	54.6063
								0	3.79227e-13	39.364	65535	4.44089e-16	-19.3884	-6.37486	-1.66523
				0	3.16155e-33	9858	8.78208e-35	6.72419e-06	2.43162e-06	14.1449	6.48021	4.57963e-11	-14.9736	-86.5177	30.8804
								2.06362e-05	7.0831e-06	13.2984	6.29307	1.55626e-10	-2.00193	-66.337	32.4885
								2.92707e-05	9.40894e-06	13.0386	6.23348	2.28087e-10	10.7862	-84.9064	29.0898
				0.0172535	0.0099749	252	0.00110832	7.88349e-05	2.15748e-05	12.3123	6.06112	6.75885e-10	-30.5435	18.4788	10.2255
				3.01366e-05	2.76362e-05	678	1.91918e-06	0.000259235	6.17694e-05	11.4589	5.84665	2.5078e-09	43.6143	46.7314	25.2354
								0.00209803	0.000390197	10.0057	5.44714	2.55937e-08	37.1516	42.1025	28.6739
				0.0485051	0.0253306	196	0.00316632	0.000342647	8.06985e-05	11.2617	5.79513	3.41348e-09	41.9664	32.3923	-13.8845
								0.995258	0.426643	4.89775	3.48647	0.000244723	32.326	35.4402	-15.5638
				0	5.40877e-18	3994	2.25365e-19	0.0012492	0.000250626	10.361	5.54922	1.43474e-08	8.19309	38.5477	-6.97984
								0.00155138	0.000299439	10.2122	5.50683	1.82678e-08	3.45585	58.7429	1.49665
								0.00298974	0.000536595	9.76483	5.37612	3.80533e-08	0.203355	49.2877	-13.7927
				5.50409e-05	4.20624e-05	632	3.5052e-06	0.00253903	0.000468025	9.8758	5.40902	3.16855e-08	-54.6276	29.1681	3.46509
								0.107106	0.013575	7.37075	4.5761	2.36868e-06	-43.3502	29.0459	-11.8957
								0.406479	0.0536268	6.39252	4.18608	1.41909e-05	-43.3078	38.3683	-8.51466
				0.725661	0.348842	56	0.0823654	0.00756626	0.00120161	9.13934	5.18453	1.08281e-07	-27.2321	33.7227	-13.663
				0.757114	0.360481	53	0.0901202	0.00974772	0.00149149	8.96999	5.13075	1.44296e-07	-57.9339	10.5481	0.118806
				4.04439e-07	4.63598e-07	1037	2.57554e-08	0.024421	0.00350129	8.35916	4.9294	4.12403e-07	51.0884	-70.8313	30.6249
								0.118648	0.0149205	7.30077	4.54963	2.68695e-06	57.5899	-58.4804	25.4635
								0.153693	0.0193104	7.12174	4.48099	3.71495e-06	38.2791	-56.9231	32.3331
				0.285438	0.128415	107	0.0214025	0.0299708	0.00413173	8.22327	4.88295	5.22557e-07	37.0544	15.3677	-12.1216
				0.400043	0.156167	90	0.0325348	0.0301406	0.00413173	8.21952	4.88166	5.25989e-07	-3.13961	36.1348	62.8748
								0.263385	0.033462	6.73396	4.32736	7.54542e-06	-4.70033	45.3646	57.7477
								0.970195	0.296428	5.17108	3.62582	0.000144025	-12.82	31.4782	64.6211
				0.328461	0.140439	100	0.025357	0.0325621	0.00441042	8.16823	4.86395	5.7533e-07	-61.3313	-26.6291	-1.47622
								0.0929795	0.0119053	7.46688	4.61211	1.99301e-06	-59.7631	-34.311	3.64681
								0.274678	0.0349642	6.70243	4.31456	7.99616e-06	-45.2856	-35.8134	3.60365
				0.0713868	0.0308714	176	0.00471646	0.0399726	0.00536429	8.03204	4.81648	7.30557e-07	-25.4878	63.243	-3.52911
								0.303255	0.038922	6.62706	4.28375	9.18831e-06	-27.0961	64.8734	4.98548
								0.998378	0.506212	4.77815	3.4236	0.000308986	-15.8349	61.6729	-8.66457
				0.715102	0.348842	57	0.0799604	0.0634322	0.00834656	7.72422	4.70669	1.25884e-06	-41.8095	15.1373	-10.1619
								0.999725	0.612585	4.61753	3.33725	0.000423062	-30.5671	10.5466	-8.48376
				0.0660292	0.0308714	180	0.00435011	0.0719107	0.00940063	7.64013	4.67607	1.4621e-06	31.7939	-67.8487	25.5717
				0.890134	0.532955	39	0.140641	0.116288	0.0147264	7.31454	4.55486	2.62106e-06	12.6954	-26.2913	8.49856
				0.977604	0.696726	24	0.241919	0.182193	0.0231421	7.00197	4.43427	4.61915e-06	-35.4658	8.2064	66.4579
								0.803586	0.148463	5.66582	3.86412	5.57447e-05	-27.4061	11.3625	69.8289
				0.983677	0.698832	22	0.262062	0.344228	0.0445035	6.528	4.24284	1.10353e-05	14.6067	43.8599	55.9861
				0.970239	0.696726	26	0.223814	0.466859	0.0630551	6.27315	4.13526	1.77278e-05	-1.3952	60.696	42.3726
				0.015235	0.0099749	259	0.00097766	0.490136	0.0668686	6.22939	4.11643	1.9239e-05	-50.2814	-66.5413	27.5378
								0.569284	0.0816142	6.08676	4.05434	2.5138e-05	-42.2267	-64.9681	27.5076
								0.823497	0.157504	5.62509	3.84513	6.02445e-05	-48.7244	-77.3716	27.5609
				0.983677	0.698832	22	0.262062	0.575203	0.08256	6.07636	4.04977	2.56343e-05	-44.8535	50.6939	-13.6498
				0.377273	0.155123	93	0.0301627	0.595277	0.0864052	6.04125	4.03428	2.73845e-05	3.06505	-21.7305	3.40985
				0.9923	0.719782	18	0.309906	0.887419	0.194843	5.47725	3.77528	7.99133e-05	8.13926	31.036	15.1752
				0.986253	0.702003	21	0.273001	0.91595	0.217648	5.39655	3.73653	9.32877e-05	9.48254	-18.1239	51.0557
				0.999187	0.843189	10	0.453078	0.929283	0.231232	5.35317	3.71551	0.000101395	-40.2625	2.79422	-6.72936
				0.998376	0.843189	12	0.409012	0.938776	0.242767	5.31906	3.69889	0.000108271	-14.7365	-33.6438	54.5803
				0.945924	0.63697	31	0.185783	0.950676	0.260434	5.27102	3.67535	0.000118764	27.6312	64.9578	-3.70626
								0.989856	0.374874	4.9976	3.53805	0.000201546	26.0043	60.239	-10.4996
								0.999411	0.568291	4.68189	3.37213	0.000372953	35.6722	63.4177	-5.43111
				0.997792	0.843189	13	0.389453	0.963983	0.284004	5.20688	3.64364	0.000134403	17.5911	-9.03896	28.8704
				0.9923	0.719782	18	0.309906	0.964503	0.284048	5.20406	3.64224	0.000135137	-1.6946	-7.83207	1.68647
				0.974087	0.696726	25	0.23263	0.986366	0.355023	5.04085	3.56015	0.000185319	-22.9485	-67.7229	54.6956
				0.988539	0.706551	20	0.284583	0.992402	0.395289	4.95786	3.51762	0.000217718	-35.8888	-85.0356	30.9446
				0.940047	0.63697	32	0.179213	0.998486	0.50963	4.77118	3.4199	0.000313217	-59.8743	-54.241	22.4289
								0.999998	0.870596	4.29471	3.15653	0.000798299	-50.204	-51.0974	24.092
				0.977604	0.696726	24	0.241919	0.998552	0.51116	4.76667	3.41751	0.000315987	-40.1091	40.3117	28.9297
				0.998835	0.843189	11	0.430148	0.99945	0.571375	4.67584	3.36886	0.000377398	1.43666	-19.8198	39.1673
				0.995091	0.761788	16	0.338573	0.999993	0.803496	4.36654	3.19761	0.000692865	-3.24417	6.19909	11.8713
	t HAND, R (1, 84)	4.0737e-05	17	0	1.5455e-28	14130	7.02502e-30	0	6.31039e-13	14.4125	65535	4.44089e-16	-38.7957	-16.6928	54.6144
								0	6.31039e-13	13.1957	65535	4.44089e-16	-42.0633	-25.9377	59.7572
								0	1.45955e-11	10.5185	65535	4.44089e-16	-6.56195	-7.30418	54.4852
				6.00947e-08	4.87697e-08	2099	6.65042e-09	3.15986e-09	5.07047e-09	9.12027	7.58052	1.72085e-14	-14.6338	-20.2032	6.86886
								8.18168e-06	9.84659e-06	7.27153	6.3859	8.51976e-11	-29.0389	-4.8398	0.0648713
								1.16002e-05	1.20299e-05	7.18709	6.32702	1.2497e-10	-19.3884	-6.37486	-1.66523
				0.014449	0.0059058	419	0.00161067	4.62322e-05	2.96753e-05	6.84937	6.08767	5.7284e-10	-43.4977	1.35883	5.20392
				0.00595455	0.00290811	509	0.000660933	0.00467283	0.00248122	5.66497	5.19832	1.0055e-07	40.1006	-8.6528	59.4452
				1.13306e-05	6.89654e-06	1287	1.25392e-06	0.00967834	0.00445886	5.46583	5.04106	2.31484e-07	46.6298	1.65968	6.61285
								0.0314284	0.0118249	5.13162	4.77213	9.11459e-07	54.7019	9.59967	23.5932
								0.151917	0.0453272	4.64344	4.36811	6.26631e-06	35.3712	3.17216	6.64552
				1.15749e-10	1.40904e-10	3227	1.28094e-11	0.0232336	0.00979843	5.21907	4.8431	6.39148e-07	54.5532	-18.0699	42.3955
								0.0241292	0.00979843	5.20819	4.8343	6.68085e-07	52.9689	-16.7723	18.5592
								0.0298613	0.0116753	5.14652	4.78425	8.58129e-07	54.5608	-18.175	32.1794
				0.077801	0.0281703	263	0.00896328	0.0953577	0.0332713	4.7953	4.4952	3.47526e-06	-57.9891	4.70691	34.1886
								0.32051	0.0865623	4.37335	4.13896	1.7444e-05	-49.9543	1.60137	30.7651
								0.998162	0.767674	3.34935	3.2355	0.000607154	-54.7451	7.67268	20.5485
				0.820275	0.413296	55	0.189938	0.320639	0.0865623	4.37319	4.13883	1.74544e-05	17.6262	-6.22346	1.61948
				0.736444	0.36073	68	0.147572	0.884106	0.340145	3.77692	3.6192	0.00014776	56.305	11.3453	42.3133
				0.889951	0.413296	43	0.24422	0.8934	0.342122	3.76266	3.60654	0.000155151	6.43225	15.8672	45.8691
				0.879143	0.413296	45	0.233853	0.905176	0.354387	3.74348	3.58951	0.000165652	16.0067	-6.08837	15.2461
				0.690228	0.35665	75	0.129691	0.915878	0.366674	3.72471	3.57282	0.000176577	30.2069	-63.2101	25.5648
								0.97036	0.490973	3.58859	3.45129	0.000278958	26.9967	-60.0368	34.0806
				0.924468	0.449227	36	0.285872	0.926624	0.378967	3.70426	3.55462	0.000189261	32.2247	18.6761	10.0209
				0.990314	0.664096	14	0.513165	0.928439	0.378967	3.70061	3.55138	0.000191611	-56.317	12.1011	0.109512
				0.971823	0.543117	23	0.394994	0.961704	0.461916	3.61833	3.47792	0.00025266	28.8485	-13.84	10.1164
				0.873601	0.413296	46	0.228891	0.986912	0.567614	3.50495	3.37615	0.000367534	46.8195	43.6282	23.5303
				0.966112	0.543117	25	0.374569	0.998896	0.809356	3.31579	3.20501	0.000675282	41.5352	-44.2144	62.9384
	t HAND, L (1, 84)	0.00330121	13	0	8.72412e-20	8188	5.45257e-21	0	1.42186e-12	11.2593	65535	4.44089e-16	33.6142	-19.5609	54.3865
								0	5.29639e-12	10.7148	65535	4.44089e-16	49.6486	-30.2405	64.5784
								0	5.29639e-12	10.6869	65535	4.44089e-16	40.0843	-11.7311	61.156
				2.47206e-07	2.18858e-07	1867	2.73573e-08	5.34188e-05	2.56177e-05	6.81374	6.06205	6.7199e-10	4.7166	-4.13792	57.8458
								0.000142819	5.87092e-05	6.56924	5.88439	1.99768e-09	-4.94382	-4.11572	62.9853
								0.312683	0.063463	4.38313	4.14732	1.68193e-05	11.1618	-0.916766	68.0327
				0.0011307	0.000667736	692	0.0001252	0.000411022	0.000157717	6.30208	5.68645	6.48518e-09	40.1795	0.161612	13.4486
								0.00681814	0.00218723	5.56223	5.11746	1.54835e-07	48.238	1.68226	8.31028
								0.352856	0.0715523	4.33456	4.10572	2.01526e-05	61.1446	11.2028	26.9735
				0.029662	0.00761653	350	0.00333223	0.00300793	0.00101974	5.78329	5.2907	6.09244e-08	-37.1663	-12.009	58.0024
				0.1669	0.0323323	198	0.0202077	0.00727287	0.00221081	5.54455	5.10349	1.66723e-07	15.953	-18.5592	6.76514
				0.0215964	0.0064431	380	0.00241616	0.0109964	0.00318153	5.43039	5.01284	2.68165e-07	-50.0903	-27.8964	22.3286
				0.00351747	0.0015598	565	0.000389949	0.0254123	0.00673309	5.19326	4.8222	7.09911e-07	30.5192	-3.12222	-1.83594
								0.0320461	0.00814925	5.12593	4.7675	9.32637e-07	30.443	-16.9307	10.1192
								0.07609	0.0168675	4.86611	4.55403	2.63137e-06	20.8638	-3.17009	-3.50714
				0.228175	0.0416903	172	0.0286621	0.0508944	0.0120237	4.98891	4.65539	1.61684e-06	-43.5177	-1.6669	12.0227
				0.0190605	0.0064431	392	0.00212971	0.129216	0.0265405	4.69724	4.41328	5.09091e-06	-56.5032	-20.0019	39.3561
								0.64341	0.160378	4.04303	3.85339	5.82471e-05	-61.3616	-24.5557	49.6001
								0.957597	0.413355	3.63073	3.48901	0.000242404	-64.5892	-27.7492	41.1053
				0.134671	0.0284574	216	0.0160073	0.200747	0.0415961	4.54756	4.28722	9.04618e-06	-57.979	6.21978	30.7792
				0.971823	0.486147	23	0.394994	0.28201	0.0577727	4.42314	4.1815	1.44797e-05	-17.7703	-4.83942	-3.3772
				0.11415	0.0268269	230	0.0134135	0.570386	0.135052	4.11206	3.91355	4.54749e-05	-42.1033	-35.2952	52.9708
								0.951919	0.40615	3.64652	3.50313	0.000229917	-32.4615	-40.0137	42.7354
								0.974808	0.460522	3.57069	3.43524	0.000296015	-50.1617	-36.8159	58.1091
				0.949271	0.439898	30	0.329923	0.942645	0.401208	3.66969	3.52381	0.000212698	35.4499	20.2516	11.709
	t FOOT, R (1, 84)	0.000133645	16	0	4.16966e-22	9747	1.73736e-23	0	7.03572e-13	14.2864	65535	4.44089e-16	-3.47426	-31.9028	69.8636
								0	7.03572e-13	12.4584	65535	4.44089e-16	-6.64197	-21.0601	71.5484
								0	7.03572e-13	11.4265	65535	4.44089e-16	-4.96007	-7.194	64.696
				7.14243e-07	3.79402e-07	1699	7.90421e-08	4.24644e-11	9.11669e-11	10.1184	65535	4.44089e-16	-19.3884	-6.37486	-1.66523
								3.86201e-09	6.90949e-09	9.07376	7.5527	2.13163e-14	-27.4382	-4.71211	11.9784
								1.04412e-06	1.12081e-06	7.76393	6.72164	8.98426e-12	-29.1339	-21.6915	17.1362
				9.82509e-09	6.5238e-09	2409	1.0873e-09	5.27928e-05	4.72269e-05	6.81665	6.06414	6.63292e-10	-46.879	-29.4341	22.3222
								0.0336215	0.0101977	5.1119	4.75606	9.87029e-07	-58.1702	-30.7722	46.2004
								0.111024	0.0263187	4.74664	4.45461	4.2022e-06	-34.0647	-40.1063	34.2273
				0.00046187	0.000175286	798	5.1125e-05	6.99353e-05	5.77501e-05	6.74711	6.01396	9.05226e-10	45.205	43.6932	30.3463
								0.0258781	0.00804137	5.18802	4.81795	7.25201e-07	38.821	54.4908	28.6362
								0.0566225	0.0145513	4.95672	4.6289	1.83808e-06	37.1528	42.085	26.9712
				2.54692e-10	2.25485e-10	3076	2.81857e-11	0.000119677	8.56508e-05	6.61346	5.91676	1.64171e-09	46.651	6.3209	8.30338
								0.00416958	0.00160186	5.69572	5.2224	8.83081e-08	54.7044	9.56463	20.1878
								0.00539641	0.00200293	5.62596	5.16769	1.18502e-07	33.8417	20.2291	10.0116
				4.78506e-12	6.35456e-12	3861	5.29547e-13	0.00128566	0.000690493	6.00772	5.46376	2.33073e-08	62.5494	-32.2034	20.2709
								0.00163265	0.000795971	5.94511	5.41577	3.05132e-08	43.2635	-26.0375	23.723
								0.00388558	0.00154782	5.7147	5.23725	8.14948e-08	51.2419	-36.6198	45.8599
				0.00191488	0.000636343	632	0.000212114	0.0014785	0.000756322	5.97114	5.43575	2.72833e-08	-40.3702	-8.92329	58.0048
								0.999413	0.887432	3.27707	3.16977	0.000762788	-27.531	-14.9868	66.4924
				0.55657	0.196352	96	0.0899949	0.00177803	0.000795971	5.92267	5.39851	3.35979e-08	19.2544	-3.17515	-3.5019
								0.154003	0.034524	4.63885	4.36425	6.37804e-06	22.4346	-10.887	-1.78947
				0.000179787	7.95921e-05	915	1.9898e-05	0.00307184	0.00132103	5.77768	5.28634	6.23956e-08	-56.3834	4.76453	39.2913
								0.281878	0.0592396	4.42332	4.18165	1.447e-05	-53.1357	7.67774	20.5433
								0.72625	0.193153	3.96254	3.78294	7.74949e-05	-50.0056	-5.94544	49.5148
				0.429548	0.156246	119	0.0621196	0.0807421	0.0200828	4.84764	4.53871	2.82994e-06	-30.5448	18.4963	11.9281
				0.75617	0.293891	65	0.156181	0.174498	0.0388395	4.59634	4.32843	7.50871e-06	-12.9445	-3.13619	10.2244
				0.444718	0.156246	116	0.0651023	0.474528	0.106265	4.20469	3.99387	3.25016e-05	31.8064	-64.7179	28.969
				0.762714	0.293891	64	0.159191	0.542437	0.127162	4.13863	3.93663	4.13166e-05	9.64118	12.7115	39.056
				0.801425	0.306687	58	0.178901	0.925361	0.366541	3.70676	3.55685	0.000187665	-43.7577	-42.9347	63.2124
				0.94154	0.471337	32	0.314225	0.944083	0.402043	3.66628	3.52076	0.000215155	14.1372	-50.3869	73.2598
				0.905413	0.41756	40	0.260975	0.985568	0.568705	3.51419	3.38447	0.000356576	-40.1016	41.8596	28.9257
	t FOOT, L (1, 84)	0.00120711	14	1.21791e-13	2.02216e-13	4637	1.3481e-14	0	2.57018e-12	11.0644	65535	4.44089e-16	6.20486	-27.2288	69.82
								7.75049e-11	1.28657e-10	9.97891	65535	5.55112e-16	7.86674	-16.3884	69.7864
								8.34106e-08	9.23069e-08	8.35877	7.11032	5.7887e-13	6.15116	-38.0465	71.551
				0.000280908	0.000233184	859	3.10912e-05	8.1856e-05	6.79426e-05	6.70806	5.98567	1.07753e-09	28.8785	-7.64835	10.1002
								0.00232115	0.000964386	5.85224	5.34417	4.54159e-08	32.0249	-21.4993	16.9369
								0.027099	0.00912092	5.17469	4.80714	7.65532e-07	28.9497	6.23021	4.95573
				0.568708	0.199428	94	0.0930665	0.0326049	0.00958161	5.12088	4.76338	9.51868e-07	20.8626	-3.15257	-1.80447
				0.11415	0.0670673	230	0.0134135	0.109812	0.0275847	4.75018	4.45757	4.14466e-06	43.256	-27.5854	23.727
								0.68508	0.191801	4.00309	3.81848	6.71387e-05	52.884	-33.7642	22.0091
								0.997976	0.710086	3.35595	3.24148	0.000594546	60.9324	-33.7564	20.2802
				0.56262	0.199428	95	0.0915151	0.144473	0.034536	4.66027	4.38226	5.87277e-06	-27.4382	-4.71211	11.9784
				0.807754	0.304142	57	0.182485	0.218094	0.0510488	4.5181	4.26226	1.01186e-05	48.238	1.68226	8.31028
				0.429548	0.199428	119	0.0621196	0.496705	0.134084	4.1828	3.97493	3.52001e-05	-57.9703	7.75016	29.0724
				0.568708	0.199428	94	0.0930665	0.559825	0.150271	4.12207	3.92225	4.38625e-05	40.1193	-5.60955	54.3291
				0.762714	0.298483	64	0.159191	0.79146	0.231971	3.89405	3.72273	9.8541e-05	61.1446	11.2028	26.9735
				0.937469	0.412404	33	0.306775	0.799521	0.231971	3.88504	3.71479	0.000101687	-41.8945	1.45148	13.7121
				0.963035	0.421096	26	0.36495	0.826699	0.239359	3.85339	3.68687	0.000113516	-43.6613	-29.4065	24.0143
				0.991676	0.56779	13	0.529937	0.835101	0.239359	3.84314	3.67781	0.000117623	-19.381	-4.82696	-1.66928
				0.949271	0.412404	30	0.329923	0.907208	0.303572	3.74002	3.58643	0.000167615	-43.5904	-8.91589	59.7179
				0.949271	0.412404	30	0.329923	0.983128	0.484017	3.52935	3.39811	0.000339271	54.6519	2.03535	40.6402
	t FACE, R (1, 84)	0.000133645	16	0	5.68039e-24	10931	2.70495e-25	0	2.30316e-12	12.0626	65535	4.44089e-16	-51.6499	-15.3781	35.9229
								0	2.30316e-12	11.3215	65535	4.44089e-16	-56.4433	-7.61869	39.3237
								1.73641e-06	4.19552e-06	7.64305	6.64041	1.56402e-11	-43.5829	-7.36799	59.7139
				1.89804e-12	1.47032e-12	4052	2.10045e-13	5.65977e-11	2.09154e-10	10.0518	65535	4.44089e-16	-4.94382	-4.11572	62.9853
								9.50025e-05	0.00012531	6.67103	5.95875	1.27085e-09	1.48765	-4.00789	71.4777
								0.000421718	0.000407668	6.29552	5.68155	6.67406e-09	7.94669	-0.979441	62.9352
				2.33147e-15	2.64785e-15	5530	2.52176e-16	5.84222e-11	2.09154e-10	10.0171	65535	4.44089e-16	53.0225	-2.64846	37.2522
								0.000166075	0.000200652	6.53141	5.8566	2.36223e-09	40.1131	-7.17497	52.6304
								0.00320439	0.00232646	5.76639	5.27755	6.5461e-08	59.4291	-12.1083	18.5261
				2.93893e-05	1.70753e-05	1154	3.25243e-06	6.05217e-05	9.74913e-05	6.78289	6.03982	7.71439e-10	22.472	-3.14751	-1.80971
								0.0107581	0.00603107	5.43648	5.01769	2.61476e-07	24.0801	-1.47192	10.0997
								0.193182	0.0759006	4.56106	4.29863	8.59266e-06	28.8373	-16.9883	5.01645
				0.00046187	0.000214725	798	5.1125e-05	0.0719065	0.0292384	4.88363	4.56854	2.45571e-06	-32.5603	-56.8129	64.9148
								0.252105	0.0956569	4.46529	4.21741	1.23565e-05	-27.6107	-35.3548	42.7075
								0.307197	0.109368	4.39008	4.15326	1.63883e-05	-26.1013	-53.7844	56.3723
				0.185929	0.0682941	189	0.0227647	0.0771328	0.0298382	4.86189	4.55053	2.67559e-06	-16.2911	-19.5426	71.5759
				0.677065	0.26268	77	0.125086	0.266621	0.0977276	4.44439	4.19962	1.33683e-05	12.7517	-15.5085	3.36218
				0.0523576	0.0208298	298	0.00595138	0.295994	0.108257	4.40454	4.16562	1.55254e-05	30.2492	-50.5816	49.3699
								0.921399	0.417313	3.71443	3.56368	0.000182848	36.6832	-50.5088	54.4569
								0.970866	0.533955	3.58667	3.44956	0.000280748	44.7929	-38.1353	50.993
				0.663955	0.26268	79	0.120682	0.331389	0.114429	4.36003	4.12756	1.83318e-05	35.37	3.18968	8.3482
				0.937469	0.429485	33	0.306775	0.388561	0.13207	4.29423	4.07109	2.33973e-05	30.3304	-33.5372	51.028
				0.400503	0.148637	125	0.0566237	0.485111	0.163107	4.1942	3.9848	3.37691e-05	-28.818	43.3028	15.2635
								0.975705	0.53893	3.5668	3.43174	0.000299858	-28.8092	43.1802	3.34472
				0.969042	0.504755	24	0.384575	0.69925	0.252757	3.98929	3.80639	7.05041e-05	56.3702	17.0464	-5.37785
				0.884595	0.386014	44	0.238961	0.728645	0.262626	3.96013	3.78082	7.81557e-05	-19.7284	-67.7303	52.9824
				0.910351	0.400364	39	0.266909	0.895371	0.37615	3.75954	3.60378	0.000156813	-40.1079	40.2942	27.227
				0.873601	0.386014	46	0.228891	0.950826	0.474688	3.64941	3.5057	0.000227703	57.7109	-30.4254	44.1201
								0.998504	0.753494	3.33553	3.22295	0.000634395	65.7793	-25.7389	45.7844
				0.716638	0.266418	71	0.139553	0.981272	0.565349	3.53976	3.40747	0.000327845	51.2457	-36.6723	40.7519
								0.997994	0.744194	3.35535	3.24094	0.000595687	59.2716	-39.6552	49.2471
	t FACE, L (1, 84)	2.09229e-07	21	2.53908e-13	9.83333e-13	4478	2.80952e-14	1.3265e-10	1.21842e-09	9.85444	65535	7.77156e-16	53.0225	-2.64846	37.2522
								1.4864e-08	4.56956e-08	8.76088	7.36265	9.01501e-14	49.7599	-11.9635	35.5843
								0.0012053	0.00100706	6.02458	5.47664	2.16733e-08	41.7288	-5.60449	54.3238
				8.18277e-10	1.05648e-09	2857	9.05551e-11	1.49247e-08	4.56956e-08	8.75993	7.36215	9.04832e-14	-4.94382	-4.11572	62.9853
								0.00101149	0.000929553	6.07023	5.51146	1.77938e-08	7.9392	-2.52734	62.9393
								0.0427454	0.0200633	5.04107	4.69819	1.3124e-06	14.3182	-13.2548	71.46
				3.42336e-10	6.62984e-10	3020	3.78848e-11	4.14788e-07	9.52483e-07	7.98222	6.8664	3.29203e-12	-54.8339	-7.61363	39.3185
								9.57702e-06	1.47629e-05	7.23348	6.35942	1.01261e-10	-51.6512	-15.3605	37.6256
								9.64338e-06	1.47629e-05	7.23181	6.35825	1.02031e-10	-51.6213	-7.51592	47.8214
				0.0213718	0.0167354	381	0.00239077	0.0187384	0.00965275	5.28052	4.89272	4.97269e-07	62.5419	-33.7513	20.2749
								0.511079	0.187787	4.16879	3.9628	3.70384e-05	54.4934	-33.7591	22.0038
				0.000514331	0.000498167	785	5.69334e-05	0.0263889	0.0129286	5.18237	4.81337	7.4203e-07	24.1014	3.1893	11.7903
								0.0957644	0.0396245	4.79395	4.49407	3.49368e-06	22.472	-3.14751	-1.80971
								0.0967337	0.0396245	4.79075	4.49141	3.53766e-06	20.8462	-2.92483	20.3303
				0.0372069	0.0244772	329	0.00419608	0.240367	0.093526	4.48286	4.23234	1.15634e-05	-24.2106	-3.17161	10.2612
								0.442443	0.178865	4.23711	4.02188	2.88679e-05	-24.2093	-4.84214	-1.65354
								0.928758	0.50551	3.69997	3.5508	0.000192032	-16.1721	-4.67669	11.9417
				0.465615	0.242715	112	0.0693473	0.287139	0.111033	4.41624	4.17561	1.48592e-05	12.7442	-17.0564	3.36623
				0.0553679	0.0315174	293	0.00630348	0.331971	0.127777	4.35933	4.12695	1.83799e-05	-30.8446	-38.4607	42.7261
								0.745589	0.317383	3.94289	3.76569	8.3044e-05	-24.4355	-44.6496	41.0187
				0.924468	0.582505	36	0.285872	0.488227	0.186453	4.19112	3.98214	3.41493e-05	30.3304	-33.5372	51.028
				0.92893	0.582505	35	0.29261	0.50246	0.187787	4.17718	3.97006	3.59273e-05	-27.733	-63.3922	25.7536
				0.900364	0.582505	41	0.255221	0.551561	0.204622	4.12993	3.92908	4.26361e-05	-25.9012	-20.2211	8.60825
				0.220067	0.109941	175	0.0275056	0.64301	0.255709	4.04341	3.85372	5.81682e-05	33.4643	-50.5189	54.4674
								0.987602	0.640622	3.49991	3.37161	0.000373644	36.6432	-58.2133	57.8825
				0.933265	0.582505	34	0.299574	0.680919	0.276116	4.00712	3.822	6.6186e-05	62.5579	-25.714	49.2002
				0.788648	0.472249	60	0.172	0.790916	0.349213	3.89465	3.72326	9.8334e-05	-21.3578	-70.7611	59.8064
				0.987194	0.843955	16	0.48226	0.924506	0.50551	3.70844	3.55834	0.000186602	14.4008	-1.18694	40.7794
				0.225439	0.109941	173	0.0282705	0.949523	0.558141	3.65279	3.50872	0.000225133	-48.5321	-38.7441	20.649
				0.71003	0.435914	72	0.137002	0.955682	0.558141	3.63622	3.49392	0.000237995	-27.7282	-56.8502	59.791
								0.95592	0.558141	3.63555	3.49331	0.000238532	-19.6797	-58.4955	47.8501
				0.994024	0.891497	11	0.566616	0.966374	0.587933	3.60299	3.46419	0.000265915	-29.3327	-53.6194	73.4096
				0.979282	0.790305	20	0.429023	0.97644	0.61479	3.56352	3.4288	0.000303126	33.9265	40.527	26.9857
				0.795056	0.472249	59	0.175407	0.983553	0.640622	3.52683	3.39585	0.000342083	57.7021	-30.3028	56.0388
								0.990751	0.644872	3.47353	3.34785	0.000407213	59.2691	-39.6202	52.6525
				0.919882	0.582505	37	0.279349	0.987905	0.640622	3.49762	3.36956	0.000376442	44.7554	-44.2218	61.2252
2 mm	F ALL (6, 84)	2.15547e-05	24	0	9.00568e-152	53515	1.23365e-153	0	4.64884e-13	71.7699	65535	4.44089e-16	-4.95132	-5.66362	62.9893
								0	4.64884e-13	43.3448	65535	4.44089e-16	4.70659	-5.65078	61.2552
								0	4.64884e-13	39.174	65535	4.44089e-16	-43.5966	-10.4813	58.0193
				2.87037e-09	3.71365e-09	894	1.01744e-10	0.00157193	0.000154483	10.6175	5.62109	9.48795e-09	-11.7547	-86.5076	30.8699
								0.00299619	0.00028414	10.1727	5.49549	1.94814e-08	12.3907	-86.4843	25.6832
								0.149786	0.0109753	7.52428	4.63344	1.79822e-06	-11.7546	-88.1606	20.6579
				0.00977825	0.0063566	182	0.000348307	0.00344895	0.000318065	10.0762	5.46765	2.28027e-08	51.0797	-72.3616	32.3316
								0.898738	0.11767	5.82689	3.93818	4.10504e-05	47.8595	-70.7012	44.2568
				0.208479	0.0672191	85	0.00828728	0.0312609	0.00250618	8.58832	5.00634	2.77371e-07	45.0688	19.1545	52.5459
				0.135066	0.0469328	98	0.00514332	0.0401739	0.00310994	8.42022	4.95007	3.70925e-07	-48.6194	-59.007	7.08022
								0.965278	0.166224	5.58094	3.82442	6.55391e-05	-43.8385	-68.2442	10.4941
								0.994556	0.242492	5.29809	3.68864	0.000112729	-51.877	-66.7391	8.81364
				0.943185	0.530073	28	0.101658	0.0627821	0.00477538	8.12009	4.84725	6.25935e-07	1.32951	-48.0674	1.78124
				0.00493893	0.00427049	206	0.0001755	0.0835533	0.00639049	7.92658	4.77927	8.79683e-07	-1.5901	23.7566	62.9019
								0.609831	0.054248	6.39562	4.18738	1.41094e-05	-8.0691	16.0494	68.0512
				0.0171282	0.00894085	163	0.000612387	0.129321	0.00961168	7.62681	4.6712	1.49725e-06	0.0995463	32.5586	15.1974
								1	0.95063	4.22115	3.11392	0.000923104	6.56476	38.8055	18.5656
				0.100203	0.0390303	107	0.00374264	0.252247	0.0186162	7.1485	4.49134	3.53888e-06	41.9911	45.266	33.7581
								0.759606	0.0780882	6.13021	4.07338	2.31679e-05	35.5171	37.4888	32.0966
								1	0.594768	4.62791	3.3429	0.000414543	45.2313	48.2844	25.2261
				0.656066	0.251066	48	0.0378319	0.590649	0.0519334	6.42909	4.20149	1.32581e-05	-35.3033	35.6832	28.9261
				0.100203	0.0390303	107	0.00374264	0.614786	0.0547467	6.38699	4.18374	1.43376e-05	6.64225	52.5964	4.90771
				0.341887	0.108258	70	0.0148299	0.773115	0.0805903	6.10478	4.06225	2.43009e-05	46.7909	35.7661	11.6318
				0.977593	0.578153	23	0.134638	0.782763	0.0826128	6.08632	4.05415	2.51587e-05	45.2963	58.9445	8.17098
				0.99806	0.780414	15	0.221359	0.788437	0.0837032	6.07533	4.04931	2.56839e-05	-45.1311	4.99265	57.9841
				0.834403	0.387747	37	0.0637393	0.93646	0.138398	5.70817	3.88375	5.14278e-05	-24.584	-77.2782	29.1849
								0.999987	0.482593	4.79515	3.43261	0.000298901	-27.7754	-72.7147	22.3726
				0.995818	0.745892	17	0.194136	0.965755	0.166288	5.5783	3.82318	6.58703e-05	4.83684	10.7104	-3.49112
				0.977593	0.578153	23	0.134638	0.981454	0.192224	5.47091	3.77226	8.0889e-05	-22.2753	63.3407	4.97379
				0.862971	0.395611	35	0.0704514	0.992941	0.233689	5.3311	3.70477	0.000105791	21.1034	51.3218	26.9994
								1	0.847467	4.3332	3.1786	0.000739931	27.515	45.0979	21.8865
				0.966192	0.578153	25	0.120058	0.997891	0.28069	5.18997	3.63524	0.000138863	-17.9292	-27.4098	59.6826
				0.999867	0.780414	10	0.316385	0.9989	0.307196	5.1248	3.60263	0.000157509	7.83961	-30.8801	15.3371
				0.998748	0.780414	14	0.236885	0.998937	0.307679	5.12157	3.601	0.000158495	-50.1127	-35.8461	1.91671
				0.999867	0.780414	10	0.316385	0.999499	0.339216	5.05375	3.56671	0.000180743	14.2747	-27.5188	39.1456
				0.999544	0.780414	12	0.272661	0.999936	0.420915	4.8977	3.48644	0.000244745	29.0655	37.6612	50.8471
				0.991995	0.694007	19	0.171125	0.999997	0.532427	4.72194	3.39364	0.00034485	-47.1025	-74.2357	30.953
	t HAND, R (1, 84)	0.00177854	17	0	5.59684e-28	7875	1.99887e-29	0	1.80946e-12	14.1714	65535	4.44089e-16	-38.8332	-24.4323	54.6347
								5.01157e-09	1.62019e-08	9.10735	7.5732	1.82077e-14	-42.1245	-38.3034	61.4923
								3.01496e-06	3.41913e-06	7.65525	6.64865	1.47897e-11	-53.2944	-21.5046	42.755
				1.68208e-10	9.73653e-11	1864	1.0432e-11	3.82364e-08	7.99602e-08	8.66965	7.30616	1.37446e-13	-3.34061	-5.67608	61.2814
								1.64478e-07	2.61138e-07	8.34133	7.09918	6.27498e-13	-4.93375	-4.25587	49.3638
								0.0881045	0.0209187	4.99637	4.66152	1.5694e-06	6.34474	0.563402	62.9364
				9.4591e-14	8.21078e-14	2750	5.86485e-15	2.437e-05	2.14956e-05	7.15302	6.30316	1.45822e-10	-43.6351	-24.8154	18.8942
								3.61522e-05	2.52017e-05	7.05704	6.23559	2.25045e-10	-53.2992	-26.3936	18.9297
								0.00127064	0.00059372	6.16615	5.58422	1.17373e-08	-45.1246	-1.707	8.62262
				0.0035572	0.00103136	358	0.000221005	3.80952e-05	2.52017e-05	7.04427	6.22656	2.384e-10	-11.415	-20.1931	6.85837
				3.75193e-10	1.62882e-10	1776	2.32689e-11	0.0109776	0.00486811	5.59446	5.14289	1.35269e-07	52.9539	-19.8681	18.5673
								0.0450572	0.0147623	5.19674	4.82502	6.99957e-07	54.5246	-27.585	20.285
								0.0489184	0.0153135	5.17269	4.80551	7.71788e-07	62.5256	-36.8296	21.9857
				0.00934637	0.0023295	298	0.000582374	0.0536035	0.0161983	5.14578	4.78365	8.60703e-07	54.702	7.94666	13.3811
								0.147658	0.0325203	4.83341	4.5269	2.9928e-06	62.7742	12.5806	9.93741
				3.75407e-06	1.30381e-06	875	2.32823e-07	0.113364	0.0265321	4.91801	4.59697	2.14339e-06	48.0505	-30.4032	49.2596
								0.549926	0.115228	4.32906	4.10101	2.05676e-05	44.7866	-39.7008	49.2943
								0.918322	0.280075	3.93668	3.76023	8.48774e-05	41.5265	-47.3978	54.4331
				0.407741	0.0909608	93	0.032486	0.21463	0.0446027	4.70796	4.42226	4.88377e-06	31.7851	-69.3791	27.2784
								0.98622	0.432436	3.73859	3.58516	0.000168433	30.2094	-61.5921	32.3715
				0.177155	0.042325	136	0.0120928	0.37523	0.0777913	4.50005	4.24695	1.0835e-05	49.8437	0.0868573	3.20105
								0.85387	0.224522	4.03059	3.84252	6.08879e-05	41.7815	-1.38123	13.4474
				0.959924	0.399024	30	0.199512	0.657524	0.144808	4.23131	4.01687	2.94876e-05	-47.01	-59.0019	7.07498
								0.999725	0.637988	3.48285	3.35625	0.000395037	-55.0559	-59.0448	5.39853
				0.364105	0.087351	99	0.0280771	0.766217	0.178663	4.12787	3.92729	4.29543e-05	41.7113	-8.66526	57.7373
				0.992639	0.568594	19	0.304604	0.902652	0.264174	3.96271	3.78309	7.74466e-05	8.05925	17.28	32.2384
				0.926613	0.373479	36	0.161993	0.986212	0.432436	3.73864	3.58521	0.000168403	-57.974	6.1497	23.9684
				0.932927	0.373479	35	0.167572	0.991013	0.456165	3.70233	3.5529	0.000190504	56.305	11.3453	42.3133
								0.992032	0.462179	3.69265	3.54428	0.000196846	54.6418	0.522482	44.0496
				0.938943	0.373479	34	0.173401	0.9964	0.49632	3.63361	3.49158	0.000240085	40.1509	-7.70053	1.55009
				0.99625	0.606259	16	0.346434	0.998962	0.55798	3.55454	3.42074	0.000312256	9.52403	-17.049	5.0794
				0.999406	0.758874	10	0.460745	0.999829	0.668463	3.45957	3.33525	0.000426114	-54.7739	4.76959	39.2861
	t HAND, L (1, 84)	0.020108	14	0	4.90427e-40	13342	1.63476e-41	0	9.16038e-13	12.7314	65535	4.44089e-16	43.2608	-21.0434	57.7644
								0	9.16038e-13	12.4446	65535	4.44089e-16	36.8118	-22.559	62.8975
								0	9.16038e-13	12.2694	65535	4.44089e-16	36.8343	-19.5683	52.6733
				2.63731e-08	1.63562e-08	1334	1.63562e-09	0.000617848	0.000365261	6.35093	5.72294	5.23467e-09	-56.5032	-20.0019	39.3561
								0.366318	0.0935412	4.50977	4.25519	1.04435e-05	-61.3603	-26.2262	37.6854
								0.670467	0.179886	4.21944	4.00662	3.07963e-05	-50.1129	-29.234	42.7648
				9.9072e-09	9.21645e-09	1432	6.1443e-10	0.000872411	0.000487163	6.26284	5.65705	7.69976e-09	-43.5139	-1.71946	6.91469
								0.00639915	0.00248072	5.74076	5.25758	7.29798e-08	-56.3671	6.1898	27.3685
								0.307707	0.0803206	4.57776	4.31275	8.06198e-06	-38.6593	2.88687	1.77878
				0.0126337	0.00473109	280	0.000788516	0.00331081	0.0015145	5.91625	5.39357	3.45362e-08	15.958	-16.9762	10.1665
				0.000295733	0.000137577	528	1.83436e-05	0.00360083	0.00157578	5.89406	5.37647	3.79803e-08	-41.9872	-10.4762	58.0141
								0.147622	0.0391406	4.83349	4.52696	2.99188e-06	-33.905	-2.67641	61.373
								0.999595	0.666092	3.50257	3.37401	0.000370408	-27.5097	-11.9786	57.9709
				0.0898365	0.0291893	171	0.00583787	0.0812635	0.0218344	5.02109	4.68181	1.42173e-06	-22.6024	-4.80204	1.74657
				0.25212	0.0772166	118	0.0180172	0.213983	0.0537573	4.709	4.42313	4.86397e-06	31.7851	-69.3791	27.2784
								0.999698	0.666092	3.48744	3.36038	0.000389175	28.5899	-63.11	35.7861
				0.849045	0.390876	46	0.117263	0.44555	0.109732	4.42763	4.18533	1.42378e-05	-14.6201	-17.0899	8.56344
				0.621731	0.226093	69	0.0602914	0.939135	0.355982	3.89656	3.72493	9.76836e-05	-58.1263	-26.4263	17.2427
								0.999932	0.711356	3.41744	3.29719	0.00048829	-48.4509	-21.6997	22.3072
				0.99625	0.799462	16	0.346434	0.987747	0.496933	3.72831	3.57603	0.000174428	-14.534	1.53749	13.6229
				0.999142	0.846242	11	0.437908	0.99278	0.5327	3.68487	3.53735	0.000202083	-0.279928	-48.0725	1.78649
				0.984688	0.674016	23	0.259184	0.99699	0.607605	3.62135	3.48062	0.000250131	46.6259	5.01826	32.1449
				0.950058	0.557589	32	0.185863	0.99724	0.610341	3.61551	3.47539	0.000255054	22.1271	-66.0859	49.4366
				0.987057	0.674016	22	0.269606	0.998165	0.616237	3.58905	3.4517	0.000278537	-46.9039	-34.0428	25.7397
								0.99939	0.65515	3.52448	3.39373	0.000344739	-45.2608	-27.8987	20.6102
	t FOOT, R (1, 84)	9.78451e-05	20	0	2.67983e-23	6066	7.65665e-25	0	9.13918e-11	10.6512	65535	4.44089e-16	-3.45305	-27.2416	71.5541
								3.09356e-11	2.02998e-10	10.2891	65535	4.44089e-16	-6.72185	-38.1221	68.1876
								3.71227e-10	1.13639e-09	9.66252	65535	1.55431e-15	-6.57958	-7.05892	78.3227
				0	2.16684e-23	6215	3.09549e-25	1.13533e-06	1.54319e-06	7.88699	6.80356	5.10325e-12	-29.0289	-1.67392	6.86749
								2.11702e-05	2.30206e-05	7.18717	6.32708	1.24923e-10	-30.7508	-23.2445	17.1455
								3.38048e-05	3.44622e-05	7.07341	6.24715	2.09011e-10	-45.1246	-1.707	8.62262
				3.12862e-07	4.52743e-07	1097	1.94033e-08	0.00350259	0.00190769	5.90137	5.38211	3.68091e-08	43.2573	-27.6029	22.0244
								0.0990376	0.0354394	4.96026	4.63182	1.81235e-06	51.2895	-30.6734	22.0062
								0.264921	0.0796844	4.63329	4.35957	6.51604e-06	64.1501	-33.7287	21.9724
				4.36882e-06	4.7416e-06	862	2.70949e-07	0.0207605	0.00855467	5.4181	5.00303	2.82175e-07	54.702	7.94666	13.3811
								0.0660686	0.0242366	5.08363	4.733	1.10615e-06	51.4619	1.6223	1.48908
								0.113298	0.0384572	4.9182	4.59712	2.14182e-06	43.4159	3.2325	10.0246
				0.00718358	0.00521644	314	0.000447123	0.0285974	0.0114611	5.32766	4.93064	4.09805e-07	56.25	0.54506	45.747
								0.855905	0.322436	4.02803	3.84029	6.1444e-05	51.4092	-0.947946	52.5775
								0.926729	0.391101	3.92139	3.74679	8.95565e-05	43.3445	-4.03401	56.0172
				0.228607	0.140852	123	0.0160974	0.0487042	0.0180979	5.17397	4.80655	7.67769e-07	-43.5879	-8.95093	56.3126
				3.65038e-05	3.16954e-05	687	2.26395e-06	0.237498	0.0749609	4.67248	4.39251	5.60236e-06	9.45277	-29.2746	20.4359
								0.264232	0.0796844	4.63423	4.36036	6.49238e-06	22.3732	-19.9467	20.3696
								0.796334	0.28522	4.09663	3.90012	4.80719e-05	23.949	-27.7337	15.2766
				0.82169	0.534671	49	0.106934	0.264584	0.0796844	4.63375	4.35996	6.50445e-06	-64.5467	-20.0798	34.2743
				0.407741	0.189502	93	0.032486	0.279253	0.0821736	4.614	4.34333	7.01706e-06	30.167	-70.9146	28.9904
								0.997212	0.611773	3.61619	3.47601	0.000254469	28.5924	-63.1451	32.3808
				0.385401	0.189502	96	0.0301897	0.350782	0.102117	4.52705	4.26985	9.78025e-06	-11.3288	-1.56571	11.9178
								0.988203	0.519485	3.72505	3.57312	0.000176375	-19.3586	3.12277	18.7426
								0.999999	0.936138	3.26309	3.15703	0.000796923	-20.9319	10.8747	20.4303
				0.137399	0.0916653	149	0.00916653	0.778396	0.279108	4.11544	3.91648	4.49247e-05	-27.6307	-40.0336	39.3143
								0.99973	0.724626	3.48178	3.35529	0.000396411	-35.6704	-38.5109	39.3365
				0.35048	0.187337	101	0.0267624	0.800756	0.286012	4.09189	3.896	4.88981e-05	20.9125	7.71778	1.57255
								0.997971	0.626129	3.59542	3.4574	0.000272704	24.1551	14.0071	10.0593
				0.294663	0.168384	110	0.0216494	0.84579	0.314352	4.04055	3.85122	5.87647e-05	30.2543	-50.6517	42.5592
				0.944655	0.785278	33	0.179492	0.963088	0.437506	3.83636	3.67182	0.000120415	30.6065	17.1407	11.7329
				0.999406	0.846242	10	0.460745	0.96831	0.454041	3.81964	3.65703	0.000127576	33.6618	-13.6146	30.5328
				0.913118	0.707112	38	0.151524	0.97746	0.487073	3.78456	3.62597	0.000143939	41.5003	-51.989	59.5533
				0.534821	0.25558	78	0.0474648	0.990967	0.540659	3.70274	3.55327	0.000190237	22.5081	7.91554	20.2968
								0.997331	0.611773	3.61327	3.47339	0.00025696	20.8761	4.91979	30.5262
				0.999142	0.846242	11	0.437908	0.998513	0.633203	3.57601	3.44001	0.000290849	24.1775	20.3038	20.2591
				0.999142	0.846242	11	0.437908	0.999955	0.800898	3.39927	3.28075	0.000517656	20.8713	-1.62219	-3.51119
				0.999406	0.846242	10	0.460745	0.999989	0.847612	3.34325	3.22996	0.000619043	-62.9847	-29.3271	37.6987
	t FOOT, L (1, 84)	0.0751633	12	0	4.90324e-26	7175	1.06592e-27	0	1.98776e-12	13.513	65535	4.44089e-16	6.24106	-19.4717	71.5024
								0	1.98776e-12	11.4827	65535	4.44089e-16	7.78182	-33.3803	73.2363
								5.87776e-10	1.95172e-09	9.56977	7.83568	2.33147e-15	4.67285	-11.7898	66.3794
				0	5.36384e-25	6647	2.33211e-26	3.99733e-07	5.37962e-07	8.13307	6.96499	1.64213e-12	33.6344	-21.4942	16.9316
								6.78744e-07	8.30413e-07	8.00845	6.88363	2.91733e-12	30.5042	-4.56501	8.38418
								5.71201e-06	6.40605e-06	7.5027	6.54513	2.97219e-11	43.2498	-29.1508	22.0284
				1.88738e-15	1.83753e-15	3254	1.19839e-16	0.000189967	0.000170455	6.64798	5.94197	1.40813e-09	-45.1171	-0.159096	8.61857
								0.0119585	0.00522283	5.57102	5.1244	1.4924e-07	-20.9655	1.42966	5.13048
								0.0148301	0.0060595	5.51174	5.07752	1.91201e-07	-27.4357	-4.74715	8.57301
				0.00144618	0.000825744	417	8.97548e-05	0.0919914	0.0302027	4.98309	4.65061	1.6548e-06	-33.6938	35.6883	28.9209
								0.869208	0.322066	4.01085	3.82526	6.53161e-05	-41.7822	26.323	23.8634
								0.987405	0.571564	3.7307	3.57815	0.000173015	-30.4312	43.3503	20.3767
				0.0539999	0.0263949	198	0.00344281	0.235806	0.0682888	4.67502	4.39464	5.54785e-06	38.7462	34.0527	-1.95933
								0.999848	0.745086	3.45393	3.33016	0.000433984	38.7449	35.7233	9.95537
				0.00128429	0.000825744	425	7.97007e-05	0.337352	0.0971602	4.54239	4.28284	9.226e-06	-43.6988	-37.146	24.0346
								0.378067	0.108331	4.49699	4.24435	1.09614e-05	-59.7607	-31.04	20.6655
								0.634879	0.184523	4.25194	4.03467	2.73392e-05	-45.2595	-27.9162	18.9075
				0.187889	0.0848186	133	0.0129072	0.389902	0.109018	4.48436	4.23362	1.1498e-05	43.3445	-4.03401	56.0172
				0.215547	0.0865728	126	0.0150561	0.697258	0.210957	4.19461	3.98515	3.37182e-05	-43.5966	-10.4813	58.0193
								0.999313	0.710275	3.53103	3.39962	0.000337403	-50.0006	-4.3625	52.9161
								0.999997	0.907685	3.29258	3.18389	0.000726547	-46.7979	-9.08368	44.4043
				0.267337	0.0986039	115	0.0192921	0.934103	0.410011	3.907	3.73413	9.41826e-05	27.515	45.0979	21.8865
								0.996186	0.631695	3.63764	3.49519	0.000236862	22.6866	46.7357	32.1143
								0.99999	0.857963	3.33889	3.226	0.000627663	13.0586	52.9145	33.8322
				0.975891	0.846242	26	0.231029	0.989751	0.587106	3.71315	3.56254	0.000183645	-8.11128	0.114939	23.822
				0.982044	0.846242	24	0.249305	0.999309	0.710275	3.53137	3.39993	0.000337019	37.1178	35.9635	33.7981
				0.99404	0.846242	18	0.317697	0.999752	0.739851	3.47755	3.35147	0.000401912	32.2748	26.2404	-7.02614
	t FACE, R (1, 84)	3.38399e-05	21	2.55351e-15	2.02728e-15	3219	1.55944e-16	3.09356e-11	7.44994e-10	10.1706	65535	4.44089e-16	-4.95132	-5.66362	62.9893
								2.34997e-07	4.12241e-07	8.25776	7.04561	9.23261e-13	7.95418	0.568461	62.9312
								0.00959093	0.00591709	5.63131	5.17189	1.15867e-07	12.7925	3.74952	69.718
				0	8.77117e-26	7046	2.24902e-27	6.18712e-11	7.44994e-10	10.0157	65535	4.44089e-16	-53.2382	-10.7219	37.6187
								4.64034e-09	1.3996e-08	9.12399	7.58306	1.68754e-14	-45.2059	-13.7924	37.6005
								5.41462e-05	8.1685e-05	6.95827	6.16553	3.51243e-10	-46.808	-8.94353	58.0258
				1.11022e-16	1.35893e-16	3640	6.96888e-18	2.72233e-09	1.18686e-08	9.23987	7.65073	9.99201e-15	54.6219	-4.15626	40.6564
								0.000183794	0.000225714	6.65622	5.94797	1.35745e-09	48.1866	-2.55852	47.484
								0.00562496	0.00427001	5.77536	5.28453	6.30141e-08	43.332	-7.16485	52.6199
				0.00201242	0.000974479	395	0.000124933	0.000407899	0.000455445	6.45619	5.80112	3.29369e-09	30.1695	-70.9496	25.585
								0.966241	0.310521	3.82649	3.66309	0.000124594	31.6915	-87.9014	32.435
								0.999161	0.547401	3.54226	3.40972	0.000325152	38.1867	-77.1159	25.575
				8.51001e-05	5.14606e-05	621	5.27801e-06	0.0056476	0.00427001	5.77428	5.28369	6.33028e-08	64.1426	-35.2766	21.9764
								0.342338	0.0747517	4.53665	4.27798	9.42974e-06	61.0148	-16.7295	20.2356
								0.75559	0.168882	4.13852	3.93654	4.13322e-05	59.353	-27.5698	20.2692
				0.00662216	0.00229578	319	0.000412062	0.00881774	0.00572417	5.65416	5.18984	1.05238e-07	45.2963	58.9445	8.17098
								0.209113	0.0472264	4.71696	4.4298	4.7161e-06	35.6846	68.2015	8.17816
								0.447164	0.0945207	4.42604	4.18397	1.4323e-05	50.0847	51.2552	11.5808
				0.0688679	0.0191762	185	0.00442528	0.134653	0.0322898	4.86325	4.55166	2.66127e-06	19.2555	0.113357	15.2195
								0.985553	0.369021	3.74279	3.5889	0.000166037	20.9012	7.87544	16.8967
				0.021531	0.0065808	249	0.00134991	0.342975	0.0747517	4.53592	4.27736	9.45594e-06	25.7109	1.54135	1.57301
								0.935133	0.264489	3.90491	3.73229	9.48745e-05	14.4535	3.03631	-0.0969997
				0.215547	0.0533808	126	0.0150561	0.375295	0.0813701	4.49998	4.24689	1.08379e-05	49.8612	3.14762	-0.212401
								0.906574	0.240578	3.95646	3.7776	7.91729e-05	59.5391	7.8392	1.44666
				0.00563426	0.00227771	329	0.000350417	0.387052	0.0820948	4.48738	4.23619	1.13674e-05	-50.1366	-37.1662	24.0556
								0.785691	0.181873	4.10787	3.9099	4.61671e-05	-56.5481	-32.5953	18.9564
				0.516469	0.12191	80	0.0450652	0.461486	0.0962077	4.41205	4.17203	1.50948e-05	-12.9981	-15.607	1.74343
				0.534821	0.12191	78	0.0474648	0.629098	0.135324	4.25719	4.0392	2.68173e-05	-25.8878	-7.1897	71.5749
								0.980872	0.352071	3.76866	3.61187	0.000151999	-33.9163	-4.17175	66.485
				0.998795	0.774123	12	0.416836	0.741998	0.168044	4.15192	3.94817	3.93758e-05	56.379	18.5768	-7.08458
				0.385401	0.0905692	96	0.0301897	0.751842	0.168882	4.14224	3.93977	4.078e-05	-24.5915	-78.8261	29.189
								0.934464	0.264489	3.90627	3.73349	9.44239e-05	-27.7754	-72.7147	22.3726
				0.237743	0.054718	121	0.0168363	0.820796	0.197305	4.0698	3.87675	5.2931e-05	18.8807	-70.6697	56.27
								0.999804	0.624	3.46614	3.34118	0.00041712	22.1421	-62.9901	49.4285
								0.999925	0.671839	3.42158	3.30094	0.000481813	12.4542	-69.1946	51.1789
				0.955148	0.409525	31	0.19253	0.840627	0.206878	4.04677	3.85666	5.7474e-05	-58.1914	-33.7804	54.7219
				0.553557	0.12191	76	0.0500145	0.895116	0.236925	3.97432	3.79327	7.43386e-05	-16.2936	-19.5075	74.9812
				0.173717	0.0461536	137	0.0118342	0.937266	0.26563	3.9005	3.72841	9.63471e-05	-24.543	-64.6322	54.6927
								0.996147	0.461229	3.63836	3.49583	0.000236293	-19.7096	-64.6871	47.8663
								0.999881	0.652713	3.44257	3.31991	0.000450238	-30.9458	-56.8779	58.0988
				0.882925	0.305177	42	0.133026	0.952354	0.28753	3.86597	3.69797	0.000108667	-25.8727	-7.39993	51.1428
				0.959924	0.409525	30	0.199512	0.980245	0.351751	3.77174	3.6146	0.000150407	35.4449	18.6687	8.30771
				0.975891	0.450506	26	0.231029	0.988773	0.385512	3.72083	3.56937	0.000178922	-19.4772	-21.6612	17.1047
	t FACE, L (1, 84)	0.00422178	16	0	2.05166e-22	5793	4.10332e-24	1.46016e-08	1.62746e-07	8.87722	7.43414	5.26246e-14	57.8595	0.550119	45.7418
								6.5305e-08	3.26273e-07	8.55403	7.23394	2.3459e-13	52.9987	-7.27464	38.967
								0.000325313	0.000458345	6.51323	5.84322	2.56014e-09	56.1116	-32.2237	20.2919
				3.62577e-12	5.62159e-12	2304	2.24864e-13	8.67526e-07	2.85154e-06	7.95056	6.84556	3.80884e-12	-51.6212	-9.16893	37.6094
								0.000760911	0.00093827	6.29782	5.68327	6.60709e-09	-61.1929	6.13958	23.9789
								0.00104573	0.00103173	6.21634	5.62209	9.43303e-09	-45.1973	-8.95599	56.3178
				5.67087e-08	5.86165e-08	1259	3.51699e-09	1.24276e-05	2.04247e-05	7.31596	6.41672	6.96186e-11	-4.95132	-5.66362	62.9893
								0.000871387	0.000955161	6.26314	5.65728	7.68964e-09	4.74405	2.08873	61.2349
								0.999882	0.810894	3.44206	3.31944	0.000450985	12.7987	5.31494	71.4167
				0.0122142	0.00762168	282	0.000762168	0.00957971	0.00531418	5.63163	5.17214	1.15712e-07	31.7814	-70.9796	22.1744
								0.916211	0.37615	3.94036	3.76347	8.37871e-05	30.1107	-81.6973	34.1268
				0.000509401	0.000395005	489	3.16004e-05	0.0572935	0.0193933	5.12609	4.76763	9.32043e-07	-43.4989	1.37635	6.9066
								0.197714	0.0529821	4.73619	4.44588	4.37658e-06	-61.2178	-1.77511	6.9724
								0.698924	0.207667	4.19305	3.98381	3.39102e-05	-59.5471	10.5956	5.23208
				0.0510786	0.0270966	201	0.00325159	0.0845456	0.0272207	5.00901	4.6719	1.49215e-06	20.9012	7.87544	16.8967
								0.983074	0.528031	3.75719	3.60169	0.000158077	22.4482	-4.46767	20.3291
				0.28343	0.129184	112	0.0206695	0.850347	0.302101	4.03496	3.84635	5.99461e-05	-24.1956	-1.72882	0.0410379
				0.920007	0.712033	37	0.156647	0.964953	0.480828	3.8306	3.66673	0.000122837	-19.7446	-70.8086	54.6932
				0.998349	0.846242	13	0.397315	0.965421	0.480828	3.82912	3.66542	0.000123467	-48.6194	-59.007	7.08022
				0.199278	0.0984509	130	0.0137831	0.975531	0.509672	3.79275	3.63323	0.00013995	22.1071	-69.1117	56.2554
								0.981319	0.525159	3.76642	3.60988	0.000153169	35.05	-55.1401	56.177
								0.997791	0.693104	3.60089	3.46231	0.00026778	28.5748	-62.8998	56.2182
				0.998795	0.846242	12	0.416836	0.977019	0.509672	3.78648	3.62767	0.000142994	-27.7594	-63.0243	61.5099
				0.882925	0.665129	42	0.133026	0.989632	0.557612	3.71412	3.5634	0.000183042	33.8992	29.3413	-7.03948
				0.82169	0.594079	49	0.106934	0.989749	0.557612	3.71317	3.56256	0.000183631	43.5596	30.9721	-1.96697
								0.999344	0.747259	3.5285	3.39735	0.000340212	37.1455	35.578	-3.66081
				0.984688	0.846242	23	0.259184	0.992332	0.574765	3.68961	3.54157	0.000198878	8.04049	14.2368	37.3546
				0.982044	0.846242	24	0.249305	0.998923	0.747259	3.55667	3.42265	0.000310067	-9.69585	8.02457	40.8338
				0.999406	0.846242	10	0.460745	0.999228	0.747259	3.53752	3.40545	0.000330273	49.8	-9.21807	1.52266
1.5 mm	F ALL (6, 84)	1.40943e-10	33	0	1.15537e-81	21078	1.56131e-83	0	2.14804e-12	54.32	65535	4.44089e-16	-3.35062	-7.18894	64.6908
								0	2.14804e-12	35.8073	65535	4.44089e-16	-4.97637	-8.61928	76.6188
								0	2.91778e-12	29.6283	65535	4.44089e-16	-40.4251	-21.3766	51.2265
				0	2.54618e-49	9938	6.88156e-51	0	1.20193e-11	27.176	65535	4.44089e-16	57.8607	0.532601	44.0391
								0	4.23178e-11	25.6223	65535	4.44089e-16	38.4412	-19.5282	56.0734
								3.57274e-08	3.18233e-08	18.5162	7.30813	1.35447e-13	54.5146	-29.0979	23.6944
				1.33216e-12	1.21382e-12	1358	4.92088e-14	3.07995e-09	4.51393e-09	20.5359	7.62845	1.18794e-14	-22.5886	-1.68872	3.44115
								6.73489e-05	1.90419e-05	12.8381	6.18676	3.07062e-10	-37.0537	2.94449	6.88157
								0.00121363	0.000231861	10.7682	5.66261	7.4544e-09	-46.7153	1.33119	3.51173
				6.22773e-09	4.25587e-09	837	2.30047e-10	5.81377e-07	3.02205e-07	16.3501	6.92366	2.20068e-12	-46.9114	-35.5907	25.7437
								0.012567	0.00177074	9.17162	5.19469	1.02533e-07	-43.6501	-27.9112	18.9023
								0.0302101	0.00378982	8.58371	5.00481	2.79586e-07	-61.3789	-32.5755	22.3775
				0.000177908	8.10589e-05	330	6.57234e-06	0.000447196	0.000100892	11.4697	5.84947	2.46569e-09	-14.2069	69.6802	16.8501
								0.171468	0.0178413	7.40199	4.58784	2.23927e-06	-23.871	68.1019	16.8856
								0.824579	0.109826	5.97592	4.00529	3.09712e-05	-9.44732	57.4348	28.7855
				1.65381e-06	9.04139e-07	542	6.10904e-08	0.00678255	0.0010315	9.5876	5.32292	5.10568e-08	51.0809	-72.3792	30.6289
								0.00926138	0.00138149	9.37712	5.25864	7.2563e-08	51.0896	-69.1958	39.1342
								0.0119706	0.00170241	9.20431	5.20494	9.703e-08	52.7354	-64.7397	20.3874
				0.00222054	0.000759573	231	8.2116e-05	0.0145934	0.00203896	9.07119	5.16299	1.21518e-07	33.8354	18.6636	8.31296
				0.00133532	0.000521792	250	4.93587e-05	0.152547	0.0164421	7.48454	4.61869	1.93089e-06	45.2113	45.2586	32.0449
								0.491966	0.0513203	6.57953	4.26419	1.00315e-05	43.6831	58.992	13.2843
								0.534311	0.0570336	6.50219	4.2321	1.15758e-05	46.842	48.2719	23.5182
				0.00679017	0.00206935	191	0.000251678	0.187409	0.0191887	7.33861	4.56397	2.50978e-06	-33.6012	49.269	-5.16912
								0.502695	0.0526663	6.55968	4.25598	1.04067e-05	-43.2753	44.5249	-11.9362
								0.990407	0.250238	5.34559	3.71183	0.000102885	-25.5303	53.9205	-6.91017
				0.417366	0.0984414	62	0.0199543	0.240066	0.0246096	7.1585	4.4952	3.47531e-06	-51.3389	44.7273	10.2248
								0.99919	0.352352	5.06938	3.57465	0.00017535	-54.6115	33.8994	11.9663
				0.0358657	0.00998401	136	0.00134919	0.294924	0.0298694	7.00346	4.43486	4.60664e-06	-25.613	45.1587	44.1945
								0.986282	0.237948	5.39725	3.73687	9.31637e-05	-23.9373	57.4593	35.6434
				0.129353	0.0315533	97	0.00511676	0.407968	0.0421125	6.74347	4.33121	7.41455e-06	-14.6326	-20.2207	5.16618
				0.0836198	0.0217	110	0.00322567	0.425111	0.0437558	6.70855	4.31704	7.90664e-06	35.2787	-13.7146	20.3115
				0.648366	0.178559	47	0.0386074	0.633316	0.0705723	6.3282	4.15879	1.59972e-05	6.25743	-19.6995	49.3676
				0.951229	0.434571	26	0.111579	0.675239	0.075157	6.25517	4.12753	1.83337e-05	14.3561	-15.4334	10.1676
				0.994419	0.630897	17	0.191654	0.969912	0.203687	5.52744	3.79916	7.25937e-05	1.45913	-15.1761	39.1551
				0.998237	0.666632	14	0.234222	0.978058	0.218488	5.47194	3.77275	8.07302e-05	38.7387	34.1578	8.25674
				0.148112	0.033706	93	0.00592133	0.981234	0.224695	5.44611	3.76038	8.48267e-05	-4.80023	25.2769	61.2057
				0.959096	0.436883	25	0.118076	0.987222	0.240978	5.38666	3.73175	9.50765e-05	52.8526	-36.6322	44.152
				0.99732	0.647513	15	0.218754	0.991819	0.256933	5.32384	3.70123	0.00010728	-27.4897	-8.95289	51.1521
				0.96613	0.440642	24	0.125047	0.992676	0.261897	5.30914	3.69404	0.000110359	15.9592	-15.3407	18.6758
				0.367008	0.0892871	66	0.0168922	0.995617	0.285116	5.24493	3.66249	0.00012489	-3.1318	29.4176	11.8106
								0.997914	0.315081	5.16196	3.62126	0.000146585	-4.70253	37.1345	10.0929
								0.999888	0.434062	4.90963	3.49265	0.00023913	3.35343	38.6902	8.35999
				0.999329	0.688693	12	0.269893	0.996739	0.297452	5.21062	3.6455	0.000133437	-1.51267	39.2006	59.4561
				0.999794	0.703089	10	0.31354	0.99923	0.353702	5.06471	3.57228	0.000176945	9.93473	69.7561	16.7714
				0.815228	0.271521	37	0.0623765	0.999259	0.354403	5.06124	3.57052	0.000178137	1.80896	50.9983	1.52214
				0.999794	0.703089	10	0.31354	0.999756	0.402207	4.96798	3.52284	0.000213478	48.4342	38.6042	-13.9217
				0.899676	0.34918	31	0.0849358	0.999797	0.408482	4.95359	3.51542	0.000219533	40.4356	51.1197	1.39625
								0.999999	0.622902	4.6045	3.33014	0.000434009	30.7926	54.2027	3.1223
				0.999329	0.688693	12	0.269893	0.999884	0.433843	4.91208	3.49392	0.000237989	-51.3637	36.8126	-6.78171
				0.996071	0.630897	16	0.204615	0.999965	0.478302	4.83129	3.45168	0.000278554	24.3849	58.7211	-7.08493
				0.996071	0.630897	16	0.204615	0.999983	0.501194	4.78513	3.42731	0.000304801	59.2318	-50.6657	32.2487
				0.999616	0.693615	11	0.290568	0.999983	0.501194	4.78407	3.42674	0.000305432	-30.6445	-4.89741	-5.03792
				0.999616	0.693615	11	0.290568	0.999998	0.578819	4.67491	3.36836	0.000378086	33.9017	30.9593	-0.232818
				0.999329	0.688693	12	0.269893	1	0.64711	4.57331	3.31307	0.000461382	51.1844	-47.385	52.699
	t HAND, R (1, 84)	1.66002e-06	23	0	9.73817e-23	5851	1.87273e-24	0	3.9083e-12	13.283	65535	4.44089e-16	-40.4251	-21.3766	51.2265
								8.79986e-11	5.48789e-10	10.0026	65535	5.55112e-16	-34.0049	-22.7641	64.8309
								3.05062e-09	1.14753e-08	9.20453	7.62966	1.17684e-14	-42.0909	-30.5114	66.5801
				7.89224e-09	1.32583e-08	1434	5.09936e-10	3.2037e-06	3.57073e-06	7.63082	6.63215	1.65414e-11	-3.3381	-5.71112	57.876
								0.0992157	0.0345067	4.94745	4.62126	1.90705e-06	-4.97014	-7.05386	78.3175
								0.220713	0.0694862	4.68549	4.40343	5.32773e-06	-4.87376	6.47433	39.1194
				1.34152e-08	1.50244e-08	1381	8.6679e-10	2.17047e-05	1.93533e-05	7.17098	6.31575	1.3443e-10	-22.5886	-1.68872	3.44115
								0.00095556	0.00040592	6.22879	5.63147	8.93426e-09	-37.0511	2.90945	3.47621
								0.159574	0.0534518	4.79547	4.49534	3.47294e-06	-27.4694	-12.5392	3.48522
				0.039735	0.0170285	210	0.00261977	0.00161106	0.000653482	6.0939	5.52946	1.60608e-08	-14.6326	-20.2207	5.16618
								0.999999	0.970634	3.22575	3.12296	0.000895209	-12.9944	-15.6596	-3.3646
				9.94748e-06	8.35553e-06	780	6.42733e-07	0.0128172	0.005001	5.54058	5.10035	1.69509e-07	-45.2445	-24.8204	18.8994
								0.300013	0.0883462	4.57432	4.30984	8.16846e-06	-46.9114	-35.5907	25.7437
								0.499992	0.145693	4.3618	4.12907	1.82116e-05	-54.9836	-40.2247	29.1874
				0.0186294	0.0105304	252	0.00121504	0.0143263	0.00536103	5.50987	5.07603	1.927e-07	22.4982	3.09665	3.28213
								0.940924	0.394128	3.87766	3.70828	0.000104335	16.0279	-1.42714	16.9367
								0.968771	0.468307	3.80273	3.64207	0.000135228	9.61141	1.56083	8.43617
				0.00500036	0.00336851	330	0.000323896	0.247767	0.0769275	4.64458	4.36907	6.23885e-06	56.1241	-29.0928	23.6891
								0.504709	0.145693	4.35736	4.12527	1.85149e-05	60.9237	-35.2868	21.9869
								0.821688	0.284704	4.05438	3.8633	5.59331e-05	67.3327	-41.4756	20.2794
				0.149738	0.0605559	141	0.0104808	0.52775	0.152036	4.33587	4.10685	2.00545e-05	54.4533	-38.1575	45.8535
								0.999963	0.819642	3.37432	3.25814	0.000560717	51.1944	-45.8721	49.2896
				0.649473	0.293515	64	0.0677343	0.549247	0.154456	4.31606	4.08984	2.15833e-05	8.04546	15.8197	40.7559
								0.999707	0.748832	3.46899	3.34375	0.000413273	9.61619	8.10281	42.4735
				0.952594	0.602599	30	0.197003	0.608422	0.177869	4.26215	4.04347	2.63332e-05	45.2025	43.7283	33.7516
				0.61877	0.293515	67	0.062309	0.713277	0.218409	4.16547	3.95992	3.74873e-05	17.7298	15.4647	3.26548
				0.402126	0.172822	91	0.033235	0.738855	0.230231	4.14085	3.93856	4.09859e-05	42.0037	45.0909	16.7313
				0.0280746	0.013668	229	0.00183992	0.800418	0.271117	4.07792	3.88383	5.14127e-05	32.1046	2.17474	61.1457
								0.981326	0.507043	3.75084	3.59605	0.000161545	43.3295	-7.12981	56.0253
								0.996499	0.622487	3.61551	3.47539	0.000255051	48.219	5.25106	54.2745
				0.76328	0.372394	53	0.0930984	0.844786	0.302018	4.02726	3.83962	6.16131e-05	14.4044	3.71954	66.3074
				0.92914	0.555854	34	0.171032	0.861462	0.305644	4.00639	3.82136	6.63582e-05	46.6349	1.5896	-0.197861
				0.996159	0.845134	15	0.359374	0.927545	0.383671	3.90491	3.73229	9.48743e-05	38.7387	34.1578	8.25674
				0.81307	0.402466	48	0.108356	0.93419	0.385105	3.89184	3.72078	9.93046e-05	53.1062	11.0549	15.081
				0.995094	0.845134	16	0.343563	0.944207	0.395907	3.87035	3.70184	0.000107023	36.9969	6.25551	4.9295
				0.868202	0.453911	42	0.130936	0.987506	0.55038	3.71429	3.56355	0.000182935	33.8592	23.2898	6.59814
				0.99881	0.845134	11	0.435078	0.989051	0.551414	3.70294	3.55345	0.000190106	46.4173	-35.0345	50.9796
				0.996159	0.845134	15	0.359374	0.999087	0.695027	3.53051	3.39915	0.00033798	54.5646	-19.8805	16.8594
				0.99881	0.845134	11	0.435078	0.999538	0.728577	3.49268	3.36511	0.000382569	52.8452	-41.4861	23.732
				0.99881	0.845134	11	0.435078	0.999907	0.815294	3.41398	3.29406	0.000493754	32.0512	-18.5611	1.60466
	t HAND, L (1, 84)	0.0574089	12	0	2.80943e-27	7473	1.1706e-28	0	2.63386e-12	12.2111	65535	4.44089e-16	38.4412	-19.5282	56.0734
								8.68253e-09	3.07767e-08	8.97823	7.49526	3.30846e-14	41.65	-19.3779	69.6843
								2.2769e-07	2.2803e-07	8.25534	7.04404	9.33698e-13	30.3877	-17.8129	74.825
				0.000600408	0.000465665	469	3.88055e-05	0.0127848	0.00368182	5.54128	5.10091	1.69015e-07	44.9067	-19.8934	18.5935
								0.22409	0.0401206	4.68017	4.39897	5.43834e-06	52.9627	-18.3377	16.8606
								0.478111	0.0888097	4.38259	4.14686	1.68533e-05	54.5858	-13.5663	28.7619
				0.0478593	0.01521	200	0.00316875	0.0283951	0.00721224	5.31801	4.92288	4.26388e-07	22.5057	4.64455	3.27808
				0.0635287	0.0169637	185	0.00424092	0.0704186	0.0137118	5.05241	4.70747	1.25406e-06	-58.1289	-23.0852	41.0721
				0.0404771	0.01521	209	0.00266972	0.169349	0.0318553	4.77576	4.47892	3.7511e-06	-43.5979	-10.4638	59.722
								0.961804	0.326991	3.82496	3.66174	0.000125255	-37.1577	-8.82558	66.5077
				0.288776	0.0754897	108	0.0220178	0.213258	0.0389534	4.69745	4.41346	5.08666e-06	-22.5811	-0.140819	3.4371
				0.0176733	0.00921699	255	0.00115212	0.336433	0.0601078	4.53037	4.27266	9.65787e-06	41.7977	1.69705	11.7366
								0.420509	0.0780599	4.43935	4.19532	1.36241e-05	48.2617	7.96145	16.8075
								0.961227	0.326991	3.82666	3.66325	0.000124519	61.156	11.0452	11.6494
				0.992349	0.821003	18	0.31485	0.879806	0.244824	3.9818	3.79983	7.2399e-05	56.2575	2.09296	45.743
				0.996159	0.821003	15	0.359374	0.92062	0.276795	3.91772	3.74356	9.0716e-05	14.3561	-15.4334	10.1676
				0.983916	0.800539	22	0.266846	0.977295	0.372866	3.76981	3.61289	0.000151401	-41.917	-3.19222	13.7242
				0.997044	0.821003	14	0.376293	0.998638	0.543161	3.5542	3.42044	0.000312599	-48.5209	-35.5958	25.749
				0.99881	0.845134	11	0.435078	0.998934	0.555717	3.53955	3.40727	0.000328076	-51.5237	7.64777	17.1327
	t FOOT, R (1, 84)	0.0574089	12	0	2.84446e-23	5887	1.49709e-24	0	6.14107e-12	10.9594	65535	4.44089e-16	-4.99135	-11.7151	76.6269
								0	6.14107e-12	10.922	65535	4.44089e-16	-5.05128	-24.0983	76.6593
								0	2.29839e-11	10.5186	65535	4.44089e-16	-9.97196	-44.3063	69.917
				0.0698954	0.0148254	180	0.0046817	0.0035891	0.00119418	5.88391	5.36864	3.96664e-08	-43.5904	-8.91589	59.7179
				0.00778806	0.00239958	303	0.000505174	0.0265795	0.00773601	5.3368	4.93797	3.94693e-07	56.1241	-29.0928	23.6891
								0.635026	0.168064	4.23796	4.02261	2.8778e-05	65.797	-25.9842	21.9469
								0.982996	0.429799	3.74203	3.58822	0.000166471	41.6491	-27.6255	20.3269
				0.00468735	0.00192263	334	0.000303573	0.0410693	0.0114089	5.21187	4.83728	6.58146e-07	-46.9114	-35.5907	25.7437
								0.474357	0.114633	4.38619	4.14994	1.6628e-05	-42.0419	-27.8886	20.5997
								0.987249	0.450961	3.71607	3.56514	0.000181834	-61.3802	-32.558	24.0801
				0.00100148	0.000615033	434	6.47404e-05	0.0511387	0.0133742	5.14773	4.78523	8.53948e-07	-29.0364	-3.22182	6.87153
								0.055333	0.0133742	5.12444	4.76628	9.38273e-07	-29.0826	-12.4917	8.5985
								0.179991	0.0427389	4.75536	4.4619	4.06178e-06	-38.6556	4.48733	6.88276
				0.868202	0.27642	42	0.130936	0.415615	0.0999731	4.44435	4.19958	1.33706e-05	-32.3527	-21.7017	17.1467
				0.149738	0.0284479	141	0.0104808	0.418152	0.0999731	4.44176	4.19737	1.35016e-05	56.26	2.05792	42.3376
								0.966607	0.373861	3.80999	3.6485	0.000131888	44.9614	-2.48105	56.0079
								0.973833	0.392333	3.78415	3.6256	0.000144143	51.4267	2.11282	49.1641
				0.793466	0.242042	50	0.101912	0.667452	0.172452	4.20828	3.99698	3.20782e-05	-59.576	7.69254	23.9696
				0.039735	0.00995513	210	0.00261977	0.815562	0.229944	4.06128	3.86932	5.45693e-05	32.2335	20.2065	8.31416
								0.838165	0.235341	4.03523	3.84658	5.98899e-05	36.9869	4.74264	8.3389
								0.941716	0.341685	3.87593	3.70675	0.000104967	25.7208	4.70723	8.37562
				0.992349	0.598215	18	0.31485	0.996219	0.497087	3.62091	3.48023	0.000250496	15.7454	-50.3644	74.9573
				0.99881	0.688874	11	0.435078	0.997542	0.526379	3.59158	3.45396	0.000276208	43.5906	42.1052	26.9502
				0.997768	0.681316	13	0.394446	0.999686	0.639091	3.47255	3.34696	0.00040851	-58.1289	-23.0852	41.0721
	t FOOT, L (1, 84)	0.0027117	16	0	6.84894e-21	5042	3.2614e-22	0	6.66881e-12	11.0306	65535	4.44089e-16	7.83174	-22.5099	76.6133
								8.79986e-11	2.30746e-10	9.94201	65535	5.55112e-16	4.54172	-38.0516	71.5562
								1.17331e-09	1.70403e-09	9.41232	7.74813	4.66294e-15	9.49985	-10.1041	78.2783
				0.00286349	0.00194546	365	0.000185282	0.0534191	0.0148537	5.13486	4.77476	8.996e-07	44.8592	-29.1457	22.0232
								0.113353	0.0289344	4.90572	4.58681	2.25032e-06	52.9052	-29.1029	23.6996
								0.831896	0.241232	4.04262	3.85303	5.83318e-05	65.7895	-27.5321	21.9509
				0.539948	0.150498	75	0.050166	0.119651	0.0290358	4.8886	4.57266	2.40791e-06	56.2588	2.07544	44.0403
				0.152741	0.0562245	140	0.0107094	0.140822	0.0315994	4.83634	4.52933	2.95851e-06	-25.785	2.94486	3.43949
								0.999752	0.73349	3.46067	3.33624	0.000424597	-25.84	-7.85541	6.87319
				0.0066001	0.00299503	313	0.000427861	0.146359	0.0315994	4.82381	4.51892	3.10779e-06	28.9272	1.5865	4.96787
								0.992231	0.48904	3.67476	3.52833	0.000209098	22.462	-4.66038	1.59969
				0.344612	0.107981	99	0.0273005	0.276604	0.0539128	4.60459	4.33539	7.27511e-06	-45.1911	-7.39057	58.0165
				0.981109	0.414267	23	0.256451	0.428064	0.0863839	4.43171	4.1888	1.40215e-05	33.6356	-21.5117	15.2289
				0.832133	0.242143	46	0.115306	0.608051	0.139816	4.26248	4.04376	2.63007e-05	-46.9114	-35.5907	25.7437
				0.832133	0.242143	46	0.115306	0.815702	0.23617	4.06113	3.86918	5.45999e-05	19.3177	20.7266	62.8418
				0.970833	0.414267	26	0.228386	0.886174	0.285071	3.97277	3.79191	7.47463e-05	14.3573	-13.7979	18.677
				0.988665	0.434184	20	0.289456	0.921385	0.308002	3.91634	3.74235	9.11547e-05	-9.71064	-0.0302692	10.2058
				0.773428	0.242143	52	0.0959296	0.922798	0.308002	3.91377	3.74009	9.19785e-05	14.5197	16.9849	1.56924
								0.999985	0.817118	3.33649	3.22382	0.000632456	9.71005	21.666	6.68087
				0.379661	0.107981	94	0.0308517	0.955143	0.353644	3.8436	3.67822	0.000117433	0.0795906	27.8798	11.8042
								0.999239	0.661434	3.52009	3.38978	0.000349747	-7.93639	34.0286	10.1115
								0.999888	0.777226	3.4228	3.30203	0.000479934	9.77873	35.5796	4.94175
				0.981109	0.414267	23	0.256451	0.994094	0.504895	3.65348	3.50933	0.000224614	46.5783	-0.928087	55.9986
				0.99881	0.57104	11	0.435078	0.995771	0.520241	3.62886	3.48734	0.000243926	-13.0897	-22.5932	74.9788
				0.997044	0.52681	14	0.376293	0.999911	0.777226	3.41209	3.29235	0.000496776	45.0229	1.61958	3.21274
	t FACE, R (1, 84)	0.0574089	12	1.42274e-11	1.3789e-11	2114	9.19264e-13	6.23323e-08	3.11503e-07	8.55266	7.23304	2.36144e-13	-4.95132	-5.66362	62.9893
								0.000990106	0.000818095	6.21967	5.6246	9.29707e-09	7.94795	-0.996959	61.2325
								0.00196772	0.00107484	6.04184	5.48983	2.01164e-08	1.49766	-2.49502	68.0683
				7.66028e-09	4.94949e-09	1437	4.94949e-10	1.08339e-07	3.11503e-07	8.42917	7.15512	4.17999e-13	-51.6362	-12.2647	37.6175
								0.000853916	0.000818095	6.25764	5.65315	7.87667e-09	-48.4112	-7.38317	59.7296
								0.26358	0.0577136	4.62224	4.35027	6.79854e-06	-61.2104	3.07882	27.3924
				4.88498e-15	9.50299e-15	3089	3.16766e-16	6.23547e-06	1.19524e-05	7.47168	6.52393	3.42449e-11	51.398	-5.74932	37.2656
								9.76943e-06	1.40449e-05	7.36385	6.44984	5.5986e-11	57.862	0.515082	42.3364
								0.00528398	0.00234355	5.78097	5.2889	6.15284e-08	61.0472	-7.26686	37.2381
				0.000535107	0.000259378	477	3.45838e-05	0.00099536	0.000818095	6.21831	5.62357	9.35239e-09	43.6906	60.5399	13.2802
								0.00850585	0.0032748	5.65267	5.18868	1.05898e-07	37.2828	66.7113	13.285
								0.0154069	0.00496039	5.48974	5.06006	2.09565e-07	46.842	48.2719	23.5182
				0.511903	0.278056	78	0.0463426	0.220343	0.0511182	4.68607	4.40392	5.31569e-06	-20.9629	1.39462	1.72513
				0.822676	0.558824	47	0.111765	0.850686	0.260375	4.02002	3.83328	6.3222e-05	43.2109	-33.5668	44.1754
				0.884988	0.578941	40	0.139738	0.85848	0.261489	4.01022	3.82471	6.54629e-05	22.497	3.11417	4.98481
				0.908314	0.578941	37	0.154384	0.893891	0.286668	3.96142	3.78196	7.77992e-05	-64.4591	-6.42894	6.99503
				0.952594	0.59101	30	0.197003	0.941053	0.326371	3.87738	3.70804	0.000104437	-19.3486	4.63563	15.3332
				0.947212	0.59101	31	0.190056	0.944675	0.326371	3.86929	3.7009	0.00010742	-48.5196	-35.6133	24.0463
				0.986431	0.757723	21	0.277832	0.999398	0.649768	3.50706	3.37806	0.000364998	-14.6667	-16.4417	71.5625
				0.996159	0.845134	15	0.359374	0.999585	0.658515	3.48706	3.36004	0.000389653	-53.3354	-34.1506	17.2473
	t FACE, L (1, 84)	5.4809e-06	22	1.01548e-09	1.96837e-09	1645	6.56125e-11	2.61121e-07	2.85131e-06	8.22322	7.02335	1.08302e-12	59.4702	0.53766	44.0338
								1.82575e-05	9.96823e-05	7.21291	6.34506	1.11167e-10	51.3905	-7.29722	37.2696
								0.000509652	0.000969929	6.38925	5.75147	4.42349e-09	43.3246	-12.0188	32.1999
				1.11899e-06	1.44601e-06	966	7.23004e-08	0.000414448	0.000969929	6.44162	5.79033	3.51234e-09	-3.33564	-4.09314	64.6827
								0.00395775	0.00481137	5.85799	5.34862	4.43146e-08	4.72403	-0.937004	68.0537
								0.467766	0.286943	4.39254	4.15537	1.62379e-05	12.7163	-11.712	71.4612
				5.05276e-10	1.95882e-09	1719	3.26471e-11	0.000512522	0.000969929	6.38782	5.75041	4.4513e-09	-54.8364	-7.57859	42.7238
								0.00817772	0.00896636	5.66335	5.19705	1.01239e-07	-45.1898	-7.40808	56.3138
								0.0336241	0.0287287	5.26966	4.88397	5.19867e-07	-56.3583	7.72018	25.6618
				0.014846	0.00966427	265	0.000966427	0.0138976	0.0138926	5.51827	5.08269	1.86067e-07	-51.3389	44.7273	10.2248
								0.568902	0.347567	4.29808	4.07439	2.30671e-05	-53.0033	33.922	13.6638
								0.959735	0.62733	3.83098	3.66707	0.000122674	-44.9711	30.8515	13.6456
				0.000583336	0.000452421	471	3.77017e-05	0.0787411	0.0597035	5.01856	4.67974	1.43622e-06	11.2444	11.1511	37.3522
								0.886308	0.537652	3.97258	3.79174	7.47973e-05	3.21462	15.8396	44.177
								0.908662	0.537652	3.93825	3.76161	8.4412e-05	27.3351	9.60125	32.1957
				1.77425e-05	1.7196e-05	733	1.1464e-06	0.173817	0.115831	4.76707	4.47167	3.88053e-06	33.8654	24.8552	8.29676
								0.343502	0.218825	4.52221	4.26574	9.96185e-06	32.2985	32.5196	1.47106
								0.767243	0.430216	4.11261	3.91402	4.53853e-05	32.3059	35.7205	11.679
				0.701325	0.425877	59	0.0780774	0.576588	0.347567	4.29107	4.06837	2.36714e-05	-27.6068	-40.3664	6.96345
				0.476023	0.250556	82	0.0417594	0.72813	0.406339	4.15126	3.94759	3.94706e-05	20.9061	9.45838	20.298
				0.223029	0.139758	121	0.016305	0.866538	0.5236	3.99977	3.81557	6.79339e-05	25.7246	4.65467	3.26759
								0.999824	0.929988	3.44394	3.32114	0.00044825	20.9225	9.23064	-1.83685
				0.476023	0.250556	82	0.0417594	0.896919	0.537652	3.95684	3.77794	7.90661e-05	20.82	-7.51598	25.4505
								0.992787	0.783169	3.66888	3.52309	0.000213274	27.2565	-9.13124	16.9202
								0.999972	0.939587	3.36192	3.2469	0.000583349	16.0117	-4.50543	18.6475
				0.337956	0.199857	100	0.0266476	0.903305	0.537652	3.9469	3.76921	8.18823e-05	51.297	-29.1255	22.0022
								0.998003	0.817797	3.57806	3.44185	0.000288877	41.6291	-32.3042	16.9337
								0.99997	0.939587	3.36507	3.24976	0.000577513	49.7101	-26.1399	11.7833
				0.93548	0.81733	33	0.177088	0.908828	0.537652	3.93797	3.76137	8.4493e-05	59.5391	7.8392	1.44666
				0.850547	0.614068	44	0.122814	0.962171	0.62733	3.82386	3.66077	0.000125728	16.2713	49.7062	21.9111
								0.999946	0.939587	3.39026	3.27259	0.000532831	22.6992	46.5605	15.0875
								0.999991	0.964439	3.31992	3.20876	0.000666541	16.2301	42.0192	27.0394
				0.990633	0.845134	19	0.301775	0.989996	0.761849	3.69534	3.54668	0.000195058	46.5673	-9.03549	20.2626
				0.996159	0.845134	15	0.359374	0.991351	0.774191	3.68338	3.53601	0.000203106	11.3255	28.1955	39.0103
				0.962372	0.845134	28	0.211929	0.994897	0.79313	3.64254	3.49956	0.00023301	45.0453	7.9163	13.4126
				0.966766	0.845134	27	0.219953	0.995279	0.79313	3.63681	3.49445	0.000237521	-35.3905	13.7673	5.1453
				0.997768	0.845134	13	0.394446	0.995408	0.79313	3.6348	3.49265	0.000239128	33.9015	34.2653	20.1912
				0.997044	0.845134	14	0.376293	0.995693	0.79313	3.63017	3.48851	0.000242864	20.9673	21.8241	18.5629
				0.995094	0.845134	16	0.343563	0.996877	0.817797	3.60763	3.46834	0.000261839	35.3725	3.15464	4.94284
				0.99881	0.845134	11	0.435078	0.999813	0.929988	3.4468	3.32373	0.000444118	30.4555	-15.4529	3.30448
				0.999165	0.845134	10	0.45795	0.999818	0.929988	3.44554	3.32259	0.000445935	12.8278	1.60598	11.831

## Sheet: Maxima
ROI	Hemisphere	Movement	Resolution	Coordinates of maximal F-value
				x [mm]	y [mm]	z [mm]
M1	Left	Face	1.5 mm	-38.8095	-19.8061	52.9198
			2 mm	-38.8332	-24.4323	54.6347
			3 mm	-38.7957	-16.6928	54.6144
		Foot	1.5 mm	-51.63	-10.6993	39.3161
			2 mm	-51.6212	-9.16893	37.6094
			3 mm	-54.8339	-7.61363	39.3185
		Hand	1.5 mm	-5.05128	-24.0983	76.6593
			2 mm	-5.06998	-28.7946	71.5634
			3 mm	-3.47426	-31.9028	69.8636
	Right	Face	1.5 mm	38.4412	-19.5282	56.0734
			2 mm	40.0419	-21.0535	57.7749
			3 mm	35.2261	-17.9379	61.1879
		Foot	1.5 mm	51.3905	-7.29722	37.2696
			2 mm	53.0062	-5.72674	38.963
			3 mm	53.0225	-2.64846	37.2522
		Hand	1.5 mm	7.84049	-20.9795	74.9066
			2 mm	6.24106	-19.4717	71.5024
			3 mm	-0.239137	-28.8144	68.1423
SMA	Left	Face	1.5 mm	-3.33936	-5.6936	59.5787
			2 mm	-4.95132	-5.66362	62.9893
			3 mm	-6.55446	-5.75627	54.4812
		Foot	1.5 mm	-3.33564	-4.09314	64.6827
			2 mm	-4.95132	-5.66362	62.9893
			3 mm	-4.94382	-4.11572	62.9853
		Hand	1.5 mm	-3.35937	-8.71933	66.3975
			2 mm	-3.35812	-8.73685	64.6948
			3 mm	-4.96007	-7.194	64.696
	Right	Face	1.5 mm	-0.120472	-5.68348	59.5682
			2 mm	-0.129223	-7.21386	61.2749
			3 mm	-0.124186	-7.28394	54.4642
		Foot	1.5 mm	-0.115499	-4.10054	62.9695
			2 mm	7.95418	0.568461	62.9312
			3 mm	-0.115499	-4.10054	62.9695
		Hand	1.5 mm	6.27852	-11.7322	71.4822
			2 mm	-0.147983	-10.2571	66.3911
			3 mm	6.27228	-13.2976	69.7835
Putamen	Left	Face	1.5 mm	-22.5886	-1.68872	3.44115
			2 mm	-27.4319	-4.7997	3.46498
			3 mm	-29.0389	-4.8398	0.0648713
		Foot	1.5 mm	-22.5886	-1.68872	3.44115
			2 mm	-24.1956	-1.72882	0.0410379
			3 mm	-24.2268	-6.24989	11.9719
		Hand	1.5 mm	-27.4107	-0.138479	5.15551
			2 mm	-29.0364	-3.22182	6.87153
			3 mm	-27.4382	-4.71211	11.9784
	Right	Face	1.5 mm	22.4982	3.09665	3.28213
			2 mm	25.7034	-0.00655353	1.57706
			3 mm	30.5255	-1.5568	-0.137309
		Foot	1.5 mm	22.4982	3.09665	3.28213
			2 mm	24.1102	3.06667	-0.128473
			3 mm	24.0864	0.0934985	11.7984
		Hand	1.5 mm	25.7221	4.68971	6.67294
			2 mm	30.5204	-1.48672	6.6734
			3 mm	28.8997	-2.98713	11.7907
Pallidum	Left	Face	1.5 mm	-20.9792	-1.68366	3.4359
			2 mm	-22.6024	-4.80204	1.74657
			3 mm	-19.3884	-6.37486	-1.66523
		Foot	1.5 mm	-20.9704	-0.153278	1.72918
			2 mm	-24.2018	-3.29424	-1.65759
			3 mm	-19.381	-4.82696	-1.66928
		Hand	1.5 mm	-20.9867	-3.23156	3.43995
			2 mm	-20.9991	-6.3624	0.0426922
			3 mm	-19.3884	-6.37486	-1.66523
	Right	Face	1.5 mm	19.2793	3.08653	3.29262
			2 mm	24.0877	-1.57703	-0.116327
			3 mm	20.8626	-3.15257	-1.80447
		Foot	1.5 mm	20.8813	1.54369	3.29142
			2 mm	22.4932	1.51371	-0.119179
			3 mm	22.472	-3.14751	-1.80971
		Hand	1.5 mm	22.462	-4.66038	1.59969
			2 mm	17.6774	4.62937	3.29382
			3 mm	19.2456	-4.70553	-1.79517
Thalamus	Left	Face	1.5 mm	-14.6326	-20.2207	5.16618
			2 mm	-14.6276	-18.6378	8.56749
			3 mm	-14.6338	-20.2032	6.86886
		Foot	1.5 mm	-12.9857	-12.4762	5.14069
			2 mm	-11.3975	-17.1323	3.44491
			3 mm	-11.3962	-17.1498	1.74224
		Hand	1.5 mm	-17.8477	-18.6304	10.2807
			2 mm	-19.4647	-20.1833	10.2899
			3 mm	-17.8552	-20.1783	10.2847
	Right	Face	1.5 mm	12.7479	-15.456	8.47022
			2 mm	14.3573	-15.4509	8.46497
			3 mm	15.953	-18.5592	6.76514
		Foot	1.5 mm	11.141	-15.4961	5.07011
			2 mm	14.3573	-15.4509	8.46497
			3 mm	12.7517	-15.5085	3.36218
		Hand	1.5 mm	14.381	-9.17171	16.9622
			2 mm	19.1607	-20.0444	11.8667
			3 mm	20.7751	-20.1094	5.05078

## Sheet: Activated_volume_and_COM
ROI	Hemisphere	Movement	Resolution	Activation volume [mm3]			Coordinates of center of mass
							x [mm]			y [mm]			z [mm]
				p < 0.001	p < 0.01	p < 0.05	p < 0.001	p < 0.01	p < 0.05	p < 0.001	p < 0.01	p < 0.05	p < 0.001	p < 0.01	p < 0.05
M1	Left	Face	1.5 mm	4419.96	5234.39	6375.44	-38.0232	-37.5724	-34.7874	-22.8324	-22.9023	-23.6288	59.7181	59.5692	60.5059
			2 mm	5166.52	5955.5	7325.6	-39.4895	-39.54	-37.5259	-21.8629	-21.4591	-21.6139	58.1404	57.7169	57.926
			3 mm	5510.11	6426.34	7745.54	-38.6153	-37.0035	-35.2104	-22.2234	-22.2737	-22.346	58.9329	59.2963	59.2883
		Foot	1.5 mm	2286.33	2952.3	4182.42	-51.112	-46.434	-39.3639	-8.57062	-10.6687	-14.5782	39.2204	42.411	47.0055
			2 mm	2926.85	3643.71	4373.3	-50.6173	-47.9692	-44.6869	-8.62805	-10.9012	-13.1772	39.7195	43.0848	46.3024
			3 mm	3202.57	3533.43	4012.75	-49.6165	-48.5944	-47.2709	-9.30615	-9.8332	-10.6536	40.9883	41.8264	43.3624
		Hand	1.5 mm	4016.99	4530.25	5306.5	-8.2449	-8.89601	-10.8845	-28.0794	-27.857	-27.5255	71.9908	71.4634	70.5432
			2 mm	4326.64	5361.65	7266.22	-10.9852	-13.7954	-18.8177	-26.783	-26.1478	-25.0608	69.6343	68.1027	65.3511
			3 mm	5158.04	5747.65	6167.59	-9.34123	-10.725	-11.8654	-27.0744	-26.473	-25.929	68.9628	67.8926	67.0074
	Right	Face	1.5 mm	4890.81	5777.34	6973.53	39.9878	39.7128	36.3937	-21.2282	-21.0322	-21.6132	58.0384	57.1896	57.578
			2 mm	5561.01	6243.94	7240.77	40.1626	39.4602	37.1668	-21.4196	-21.806	-22.513	58.1898	58.821	60.1232
			3 mm	5459.21	6422.1	8017.02	40.8749	38.1358	34.0941	-20.8063	-21.1334	-21.9898	57.4686	57.4529	58.2408
		Foot	1.5 mm	2502.67	2956.54	3910.95	52.3192	48.8371	43.8852	-6.44662	-8.37588	-11.4221	37.5472	38.9859	42.206
			2 mm	2782.63	3329.82	4216.36	50.0292	46.9028	43.0794	-8.26113	-10.7763	-14.4605	40.3264	44.3362	48.9259
			3 mm	2769.9	3113.49	4004.27	52.2553	49.8978	41.9973	-6.7471	-8.18222	-11.9529	37.9407	39.6453	44.5849
		Hand	1.5 mm	5060.48	5739.17	6808.1	7.25315	8.621	12.4775	-29.1188	-28.9157	-28.0261	71.8082	71.2436	69.4028
			2 mm	5764.62	6774.17	8055.19	8.88334	10.7638	13.5874	-28.6104	-28.2638	-27.5646	70.7608	70.116	68.8814
			3 mm	5196.22	5853.7	6617.22	6.98461	8.39934	10.5192	-28.3469	-28.0411	-27.4536	70.4514	69.7718	68.6223
SMA	Left	Face	1.5 mm	2803.84	3567.36	4161.21	-4.49569	-4.74305	-5.11497	-4.4548	-3.94707	-3.61515	57.6601	56.9548	56.3281
			2 mm	3486.77	4186.67	4644.78	-5.28002	-5.56315	-5.71067	-4.07587	-3.66979	-3.50855	55.0672	54.9987	55.051
			3 mm	3995.78	4551.46	4839.9	-5.30528	-5.45998	-5.55027	-3.59803	-3.09547	-2.9048	56.5574	56.1671	56.0001
		Foot	1.5 mm	2248.16	2892.91	3410.41	-3.9141	-4.19548	-4.56154	-2.52877	-2.16155	-1.94556	60.7835	59.6647	58.6009
			2 mm	2973.51	3558.88	4029.72	-4.7038	-4.91795	-5.15109	-1.84702	-1.62876	-1.67283	57.851	57.5946	57.2334
			3 mm	3732.79	4080.62	4275.74	-5.19037	-5.26713	-5.30133	-1.12615	-1.29474	-1.38035	57.6921	57.485	57.3154
		Hand	1.5 mm	2918.36	3618.26	4161.21	-4.71371	-4.974	-5.22495	-3.83678	-3.13162	-2.89913	57.6628	57.0522	56.6356
			2 mm	3486.77	4063.65	4436.93	-5.11929	-5.3246	-5.42312	-2.95848	-2.62627	-2.50174	56.7333	56.4792	56.3231
			3 mm	4059.41	4475.11	4725.37	-5.3916	-5.44051	-5.45944	-2.47877	-2.22817	-2.18646	56.5292	56.3632	56.3178
	Right	Face	1.5 mm	3351.03	4487.83	5476.18	4.25731	4.68694	4.9403	-3.52983	-3.41235	-3.41039	60.1476	59.4083	58.4498
			2 mm	4674.47	5514.35	6023.37	4.91693	5.1021	5.20721	-3.01654	-3.11027	-3.06813	57.0109	57.2708	57.4169
			3 mm	5204.7	5857.94	6171.83	4.50235	4.77661	4.92278	-1.89113	-1.96769	-2.13172	58.8897	58.6118	58.3782
		Foot	1.5 mm	3088.04	3868.53	4568.43	3.94281	4.00054	4.23675	-1.06673	-0.908546	-0.95258	62.7146	61.4766	60.5457
			2 mm	4237.57	5018.06	5493.14	4.50076	4.67973	4.76651	-1.17137	-1.39181	-1.58133	59.6523	59.3471	59.092
			3 mm	4907.77	5412.55	5700.99	4.55222	4.78068	4.83785	-0.703919	-1.07362	-1.38756	59.8153	59.3588	59.1545
		Hand	1.5 mm	3770.97	4844.15	5620.4	4.31648	4.63901	4.84276	-4.57909	-3.69803	-3.06193	59.7674	58.8617	58.4915
			2 mm	5242.88	5963.98	6333.02	4.80623	4.96417	5.06577	-3.0548	-2.86623	-2.81125	58.1664	57.993	57.8993
			3 mm	5497.38	6070.03	6337.26	4.56044	4.87183	4.98519	-2.33166	-2.15706	-2.21385	59.0884	58.5588	58.2707
Putamen	Left	Face	1.5 mm	2392.38	3614.02	4356.34	-26.1069	-26.5475	-26.4259	-2.74513	-3.15049	-2.84549	4.01687	3.50179	3.52958
			2 mm	1925.78	2812.32	3639.47	-27.8327	-27.6075	-27.2228	-6.41789	-6.08285	-5.49684	2.72414	2.70356	2.8013
			3 mm	2400.86	2986.23	3516.46	-27.3908	-27.3489	-27.2298	-7.96347	-6.95727	-5.92275	4.02661	3.80893	3.68291
		Foot	1.5 mm	152.705	1056.21	2680.82	-23.3866	-25.5455	-25.7487	-0.362715	-6.27625	-4.37622	3.01461	3.77725	2.92227
			2 mm	2761.42	4008.51	4729.62	-26.6475	-26.5864	-26.3709	-5.2681	-4.35621	-3.38153	2.76268	3.00522	2.80577
			3 mm	3045.62	4106.07	5056.24	-25.4844	-25.4631	-25.2851	-1.01535	-0.608987	-0.20478	4.40689	3.4301	2.47328
		Hand	1.5 mm	1166.5	1874.88	2591.75	-27.0327	-26.5701	-26.2105	-2.97447	-2.4141	-1.86406	5.67557	5.64794	5.73853
			2 mm	3758.24	4369.06	4793.24	-26.7762	-26.6094	-26.5238	-3.94664	-3.33057	-2.89108	4.15825	3.73291	3.22652
			3 mm	1522.81	2065.76	2617.2	-26.697	-26.4627	-26.1913	-4.07524	-3.26757	-2.3571	8.2748	7.49962	6.40193
	Right	Face	1.5 mm	1293.75	2392.38	3240.74	24.7175	25.8378	26.5535	2.88061	0.475983	-0.297249	4.7828	4.1536	3.5831
			2 mm	1569.47	2328.75	3037.14	28.7005	28.3561	28.0029	-4.42889	-4.2425	-3.63944	1.84112	2.02916	2.04038
			3 mm	1985.17	2820.8	3257.71	27.8006	27.7489	27.5807	-5.39204	-4.01904	-3.15479	4.06191	3.93136	3.9359
		Foot	1.5 mm	402.972	1463.42	3745.52	24.158	24.8807	26.26	3.29991	2.93627	0.815238	5.10439	3.96576	3.41274
			2 mm	2273.61	3932.16	4882.32	26.4628	26.687	26.5137	0.481175	-0.483322	0.193255	1.0301	1.83776	1.92451
			3 mm	2897.16	3974.57	4564.19	25.9988	26.0095	25.9516	-0.464708	0.241783	0.702622	3.65396	2.65847	2.19473
		Hand	1.5 mm	1200.43	2027.58	2744.45	26.6914	26.4748	26.0766	2.78422	2.1743	2.12635	6.17536	5.88623	5.06785
			2 mm	3410.41	3881.25	4318.16	26.6801	26.7528	26.7954	0.114456	-0.0683753	-0.0978348	4.98959	4.28699	3.59928
			3 mm	1594.92	2112.42	2735.97	27.7093	26.9929	26.3719	-1.12397	0.121357	1.07742	7.5873	6.35929	5.25997
Pallidum	Left	Face	1.5 mm	347.828	551.435	755.042	-19.2154	-19.001	-19.4506	-2.20474	-2.27655	-3.60181	3.61841	3.06427	2.47934
			2 mm	364.796	623.546	950.165	-21.2745	-20.7106	-20.4302	-5.16966	-5.43742	-5.96567	0.59486	0.815419	0.815157
			3 mm	861.087	1170.74	1408.28	-20.4944	-20.3008	-20.025	-6.89396	-6.66445	-6.44601	0.101148	-0.094517	-0.226948
		Foot	1.5 mm	42.4181	275.718	873.813	-20.4917	-21.9173	-21.1877	-0.920456	-6.51554	-6.50945	2.24043	1.64401	0.415641
			2 mm	916.231	1454.94	1832.46	-20.4166	-19.6437	-19.3593	-4.64036	-4.67429	-4.85526	-0.625847	-0.785195	-0.944044
			3 mm	886.538	1259.82	1501.6	-20.8551	-20.6071	-20.3653	-5.35494	-6.042	-5.99535	-0.701771	-0.34353	-0.17677
		Hand	1.5 mm	0	0	135.738	-	-	-21.752	-	-	-5.50961	-	-	3.23552
			2 mm	1353.14	1688.24	1959.72	-20.2268	-19.7835	-19.5744	-6.28316	-5.89475	-5.7334	-0.0400899	-0.240558	-0.483236
			3 mm	615.062	856.845	1068.94	-19.8758	-20.2248	-19.871	-6.10565	-6.20058	-5.6424	-1.28857	-0.853752	-0.773666
	Right	Face	1.5 mm	144.221	229.058	424.181	18.8495	19.4179	20.3077	2.26365	0.906849	-0.759839	3.09584	3.14018	2.24359
			2 mm	326.619	670.206	1056.21	21.4454	21.0099	20.6289	-3.33105	-3.95363	-4.34969	0.206408	0.277042	0.339772
			3 mm	606.579	945.923	1094.39	21.9069	21.4846	21.2671	-5.73291	-5.59042	-5.64083	-0.419926	-0.112702	-0.0239961
		Foot	1.5 mm	0	89.078	483.566	-	20.9555	21.8979	-	0.868864	-1.91102	-	2.15779	-0.227829
			2 mm	755.042	1242.85	1603.4	20.1232	20.1199	20.2355	-0.655158	-2.0596	-3.21266	-0.574561	-0.607759	-0.685143
			3 mm	886.538	1174.98	1331.93	21.8877	21.3781	20.9686	-4.37569	-4.46101	-4.30547	-0.786246	-0.413518	-0.337691
		Hand	1.5 mm	0	93.3198	394.488	-	22.542	20.7368	-	-3.17862	-3.56844	-	1.98256	1.49261
			2 mm	564.161	1056.21	1488.87	20.0589	20.1517	20.1247	-1.29058	-2.78424	-3.73612	0.689775	0.378283	-0.00080944
			3 mm	551.435	780.493	1013.79	19.518	19.6833	19.8807	-4.71672	-4.55553	-4.14504	-1.80913	-1.251	-1.02214
Thalamus	Left	Face	1.5 mm	398.73	725.349	1026.52	-14.3675	-14.2898	-14.3177	-18.4361	-17.4009	-16.9349	5.68599	5.50624	5.50842
			2 mm	721.107	979.858	1191.95	-14.6198	-14.6535	-14.5021	-17.2504	-17.0535	-16.6266	7.12155	6.90496	6.97426
			3 mm	1068.94	1323.44	1556.74	-14.8872	-14.5905	-14.1453	-17.1988	-16.5876	-16.1174	6.42268	6.73925	7.41803
		Foot	1.5 mm	0	118.771	330.861	-	-12.6479	-12.8072	-	-14.2051	-14.1966	-	3.56299	3.74748
			2 mm	139.98	343.587	542.952	-12.3703	-12.9233	-13.115	-16.4697	-16.1749	-15.9685	4.32351	4.09904	4.25892
			3 mm	212.09	534.468	852.604	-13.5154	-13.8018	-13.5162	-15.6112	-14.6807	-14.1879	4.50353	6.05449	7.34092
		Hand	1.5 mm	0	0	84.8362	-	-	-17.764	-	-	-18.0971	-	-	9.42764
			2 mm	716.866	996.825	1230.12	-15.2	-14.871	-14.6217	-17.1841	-16.8931	-16.5247	6.71172	6.64365	6.94733
			3 mm	101.803	246.025	525.984	-17.5855	-16.658	-15.9232	-19.992	-19.6043	-18.0085	9.50293	8.63531	9.46262
	Right	Face	1.5 mm	67.8689	237.541	509.017	13.7578	14.158	14.8117	-14.5799	-15.0049	-15.7154	8.6775	8.89014	8.94662
			2 mm	606.579	967.132	1331.93	15.1309	15.5486	15.4445	-16.1231	-15.837	-15.3925	8.1189	8.18578	8.05458
			3 mm	517.501	920.472	1221.64	15.6715	15.7807	15.5833	-16.6221	-15.6436	-15.1031	7.68217	8.02143	7.93389
		Foot	1.5 mm	0	0	330.861	-	-	14.0977	-	-	-13.5805	-	-	9.02853
			2 mm	0	76.3526	305.41	-	13.9983	14.4915	-	-15.9836	-15.703	-	6.95399	6.90436
			3 mm	470.841	733.833	975.616	14.1846	14.271	14.3649	-12.7234	-12.4558	-12.601	5.25242	6.52837	7.45071
		Hand	1.5 mm	0	0	335.103	-	-	15.4419	-	-	-13.569	-	-	13.9311
			2 mm	424.181	835.636	1200.43	17.1172	16.4757	15.9481	-17.0441	-16.6131	-15.7155	9.22636	8.64261	8.83954
			3 mm	50.9017	152.705	330.861	20.5041	19.925	19.1481	-20.7596	-20.286	-19.415	4.62767	4.86481	5.53452
